# Supplementary material for: Pedican: an online gene resource for pediatric cancers with literature evidence
Source: Sci Rep. 2015 Jun 15;5:11435. doi: 10.1038/srep11435 (PMC4466794; doi:10.1038/srep11435)
Supplement: Supplementary Table S1 [file srep11435-s1.xls]

## Sheet: Sheet1
Pathway Name	Data Source	Ratio	Corrected P-Value	Related GeneID
Pathways in cancer	KEGG PATHWAY	0.406728	7.78046e-15	10297|5468|2322|2248|2249|2246|2247|9063|11186|1441|3480|999|673|1956|51684|367|1499|4233|7048|1017|5595|5594|5599|3569|3845|25|1387|2064|5159|595|596|4893|598|5155|5154|5156|5605|5604|8326|2308|4286|3815|3479|1019|5894|2263|2260|2261|8517|581|4193|3265|7704|2254|2271|842|841|5578|6502|6776|1438|4292|5979|3091|7422|5879|7428|7849|332|4436|1871|6608|8031|1630|7157|652|650|1030|2113|7040|3082|637|7…
Bladder cancer	KEGG PATHWAY	0.763158	4.22028e-07	595|4893|5605|5604|1871|7157|1612|7057|5925|1019|2261|4313|11186|4318|999|4193|673|1956|3265|4609|1869|1026|5595|5594|1029|3845|7422|5894|2064
Transcriptional misregulation in cancer	KEGG PATHWAY	0.374302	1.23346e-06	6495|604|862|597|30012|7849|598|1027|5154|6667|7030|4208|5079|6929|3066|4613|5077|2521|1050|1051|2321|1053|4804|2130|7157|4790|7490|3479|2138|3020|8842|1031|2308|4914|894|2322|4318|3480|466|3205|4193|3728|4609|5468|3486|4233|7048|4353|3562|2120|7704|1026|4299|861|3398|5081|3569|5087|7709|472|3195|7468|860|6692|648|4221|4297
Melanoma	KEGG PATHWAY	0.535211	1.56034e-06	5159|595|4893|5155|5154|5290|5156|5605|5604|1871|5728|4286|7157|3479|5925|2248|1019|2260|2247|2249|3082|207|3480|999|4193|673|1956|3265|1869|4233|2246|1026|5595|5594|1029|3845|5894|2254
Prostate cancer	KEGG PATHWAY	0.47191	3.66557e-06	5159|595|596|4893|5155|5154|5290|5156|5605|5604|1871|2308|5728|7157|4790|3479|5925|2033|5894|367|2260|1017|8517|207|3480|4193|673|1956|3265|2263|1869|1499|2950|842|1027|1026|5595|5594|3845|1385|1387|2064
Constitutive PI3K/AKT Signaling in Cancer	Reactome	0.407407	5.27002e-06	5155|5154|5290|5156|2309|2308|7249|2248|2249|2260|2247|5781|3667|3815|4254|4193|1956|842|2254|2064|2065|2066
PI3K/AKT activation	Reactome	0.365079	1.10678e-05	5155|5154|5290|5156|2309|2308|7249|2248|2249|2260|2247|5781|3667|3815|4254|4193|1956|842|4914|2254|2064|2065|2066
Signaling by SCF-KIT	Reactome	0.320988	1.34312e-05	3717|5155|5154|5290|5156|5605|2309|2308|7249|2248|2249|2260|2247|5781|3667|3815|4318|4254|4193|1956|3265|842|2254|2064|2065|2066
Signaling by FGFR	Reactome	0.313253	1.9104e-05	156|5155|5154|5290|5156|5605|2309|2308|7249|2248|2249|2260|2247|5781|3667|3815|4254|4193|1956|3265|673|842|2254|2064|2065|2066
Colorectal cancer	KEGG PATHWAY	0.516129	2.03184e-05	595|596|4088|4089|10297|5290|332|5604|4436|3725|1630|836|7157|324|207|581|673|5894|7040|8312|4609|1499|2956|7048|842|5595|5594|5599|4292|3845|2353|5879
PI-3K cascade	Reactome	0.360656	2.03841e-05	5155|5154|5290|5156|2309|2308|7249|2248|2249|2260|2247|5781|3667|3815|4254|4193|1956|842|2254|2064|2065|2066
PIP3 activates AKT signaling	Reactome	0.360656	2.03841e-05	5155|5154|5290|5156|2309|2308|7249|2248|2249|2260|2247|5781|3667|3815|4254|4193|1956|842|2254|2064|2065|2066
PI3K events in ERBB2 signaling	Reactome	0.360656	2.03841e-05	5155|5154|5290|5156|2309|2308|7249|2248|2249|2260|2247|5781|3667|3815|4254|4193|1956|842|2254|2064|2065|2066
PI3K/AKT Signaling in Cancer	Reactome	0.360656	2.03841e-05	5155|5154|5290|5156|2309|2308|7249|2248|2249|2260|2247|5781|3667|3815|4254|4193|1956|842|2254|2064|2065|2066
PI3K events in ERBB4 signaling	Reactome	0.360656	2.03841e-05	5155|5154|5290|5156|2309|2308|7249|2248|2249|2260|2247|5781|3667|3815|4254|4193|1956|842|2254|2064|2065|2066
Downstream signaling of activated FGFR	Reactome	0.320513	2.1047e-05	156|5155|5154|5290|5156|5605|2309|2308|7249|2248|2249|2260|2247|5781|3667|3815|4254|4193|1956|3265|842|2254|2064|2065|2066
Signaling by ERBB4	Reactome	0.309524	2.13793e-05	3717|5155|5154|5290|5156|5605|2309|2308|6285|7249|2248|2249|2260|2247|5781|3667|3815|4254|4193|1956|3265|842|2254|2064|2065|2066
Chronic myeloid leukemia	KEGG PATHWAY	0.479452	2.15642e-05	595|4088|4089|5290|5605|5604|3066|1871|25|207|7157|5925|1019|598|5781|8517|4893|613|4193|673|3265|7040|4609|1869|4790|7048|1027|1026|5595|5594|861|6776|1029|3845|5894
GAB1 signalosome	Reactome	0.34375	3.4484e-05	5155|5154|5290|5156|2309|2308|7249|2248|2249|2260|2247|5781|3667|3815|4254|4193|1956|842|2254|2064|2065|2066
Hepatitis B	KEGG PATHWAY	0.360544	4.00087e-05	595|596|4893|4089|1871|5290|332|5605|5604|3725|5111|3439|5728|836|5925|7157|4790|6416|7099|4088|2033|1019|5894|1017|8517|207|581|4318|7097|3265|7040|4609|1869|6778|7124|1959|842|5595|1027|1026|843|5594|841|5578|5599|6776|3569|356|355|3845|2353|1387|1385
Role of LAT2/NTAL/LAB on calcium mobilization	Reactome	0.338462	4.11967e-05	5155|5154|5290|5156|2309|2308|7249|2248|2249|2260|2247|5781|3667|3815|4254|4193|1956|842|2254|2064|2065|2066
Downstream signal transduction	Reactome	0.301205	4.55346e-05	156|5155|5154|5290|5156|5605|2309|2308|7249|2248|2249|2260|2247|5781|3667|3815|4254|4193|1956|3265|842|2254|2064|2065|2066
Proteoglycans in cancer	KEGG PATHWAY	0.311111	6.61673e-05	4318|595|5781|4893|2719|5290|859|5605|5604|3678|5058|6382|6608|8326|2099|7471|10855|857|836|7157|79923|3791|3479|7099|288|7430|2249|2254|5894|5727|2246|2247|7474|3082|7291|4313|207|7097|3481|3480|3688|4193|673|7078|1956|3265|7040|4609|1499|7124|4233|2260|1026|5595|5594|5578|960|7057|356|355|3091|3845|7422|2535|7481|5879|2064|2065|2066|2248
Endometrial cancer	KEGG PATHWAY	0.5	0.00022523	3611|595|4893|10297|5290|5605|5604|2309|5728|7157|324|207|999|673|1956|3265|8312|4609|1499|842|5595|5594|4292|3845|5894|2064
Glioma	KEGG PATHWAY	0.446154	0.000346597	5159|595|4893|5155|5154|5290|5156|5605|5604|1871|5728|7157|3479|5925|1019|207|3480|4193|673|1956|3265|1869|1026|5595|5594|5578|1029|3845|5894
Pancreatic cancer	KEGG PATHWAY	0.439394	0.000416823	595|4088|4089|5290|5604|1871|7157|5925|1019|598|8517|207|675|673|1956|5894|7040|1869|4790|7048|842|5595|5594|5599|1029|3845|7422|5879|2064
Thyroid cancer	KEGG PATHWAY	0.62069	0.000563627	5595|595|5594|5604|4893|4914|999|673|5605|7157|5979|3265|3845|1499|4609|7849|5468|8031
NOTCH1 Intracellular Domain Regulates Transcription	Reactome	0.419355	0.000662652	2648|51564|3280|8850|79718|23493|55869|3066|4609|8841|1387|4851|10014
Non-small cell lung cancer	KEGG PATHWAY	0.462963	0.000715898	595|4893|5290|5605|5604|1871|2309|7157|5925|1019|11186|207|673|1956|3265|1869|842|5595|5594|5578|2272|1029|3845|5894|2064
Constitutive Signaling by NOTCH1 HD+PEST Domain Mutants	Reactome	0.358974	0.0011692	2648|51564|3280|8850|79718|57534|23493|55869|3066|4609|8841|1387|4851|10014
Constitutive Signaling by NOTCH1 PEST Domain Mutants	Reactome	0.358974	0.0011692	2648|51564|3280|8850|79718|57534|23493|55869|3066|4609|8841|1387|4851|10014
Renal cell carcinoma	KEGG PATHWAY	0.409091	0.00163164	4893|5155|5290|5605|5604|5058|3725|2034|2033|5781|2113|3082|207|673|3265|7040|2271|4233|5879|5595|5594|3091|3845|7422|5894|1387|7428
p53 signaling pathway	KEGG PATHWAY	0.397059	0.0023053	595|7057|11200|5728|836|7157|637|3479|7249|1019|545|1017|894|896|581|4194|4193|3486|8795|1647|1026|842|841|7161|1029|472|355
Apoptosis signaling pathway	PANTHER	0.322581	0.00247185	1390|836|843|597|841|581|599|466|5588|578|355|842|122953|5290|3305|3725|7132|4790|4791|8797
Acute myeloid leukemia	KEGG PATHWAY	0.403509	0.00496559	595|4893|5290|5605|5604|1050|2322|5894|8517|207|3815|673|3265|4609|4790|7704|5595|5594|861|6776|862|3845|3728
