# Supplementary material for: Pedican: an online gene resource for pediatric cancers with literature evidence
Source: Sci Rep. 2015 Jun 15;5:11435. doi: 10.1038/srep11435 (PMC4466794; doi:10.1038/srep11435)
Supplement: Supplementary Table S2 [file srep11435-s2.xls]

## Sheet: Sheet1
Gene ontology (GO) term	GO ID	Ratio	Corrected P-Value	Related GeneID
cell fate commitment	GO:0045165	0.34375	1.02848e-10	6495|2737|30012|4089|79577|4654|6929|5076|5077|8543|4908|9480|836|5629|6662|79923|3662|3791|2138|2139|429|657|2248|11281|7471|2260|2247|2668|2623|2626|7080|23493|6886|3728|51684|8312|1499|9314|3280|6469|3688|6422|149233|6657|860|5081|3110|3195|2066|474|7481|4854|4221|4851|51561
gland development	GO:0048732	0.316384	8.3121e-10	6495|2735|3717|2737|2066|10320|9241|4089|8626|5155|3667|5156|4763|7038|5077|3232|1051|4040|1969|6662|859|429|657|84159|4192|3480|2260|2247|3082|3280|2304|581|675|999|6794|5154|5324|1956|7481|7040|1499|2294|4233|7080|5308|6469|3205|27122|960|6422|6657|4830|7422|7849|2064|4851
regulation of organ morphogenesis	GO:2000027	0.402062	4.77015e-09	6495|627|9241|4089|5154|23405|1909|5076|4804|9464|6662|3458|859|2138|657|4982|2248|3976|2260|2247|2668|3082|7291|1270|999|4040|3728|7040|4609|1499|4233|3280|6469|6422|860|7422|947|7849|4851
stem cell proliferation	GO:0072089	0.432099	9.00658e-09	6495|6591|2737|627|8626|2290|3667|2294|4763|8326|4040|657|6662|6663|3458|3791|1638|429|9464|147040|2249|7471|2260|64399|5154|7481|7040|4609|1499|6469|861|947|6657|7422|2254
mesenchyme development	GO:0060485	0.35	1.63934e-08	6495|6591|9241|4089|139285|1909|2294|1908|1499|5076|5077|4040|9464|6662|6663|7057|657|2260|8929|3082|7291|2626|7080|4254|23493|1277|7481|7040|6615|4609|1910|3280|5308|6469|6275|6422|2146|5978|2066|2254|2065|4851
morphogenesis of a branching epithelium	GO:0061138	0.33871	3.21842e-08	6495|3611|2737|9241|4089|8626|5155|5154|2294|7852|23405|5058|1909|5076|4040|1969|6662|5310|3791|859|2138|7471|2260|2247|2668|3082|64399|7080|999|7849|7040|4609|1499|4233|5308|6469|960|6422|6657|7422|6692|4851
regulation of stem cell proliferation	GO:0072091	0.509434	5.8845e-08	6495|6591|2737|627|8626|2290|5154|2294|4763|4040|6662|6663|3458|3791|657|147040|2260|3667|7481|7040|4609|1499|6469|6657|1638|7422|2254
regulation of epithelial cell proliferation	GO:0050678	0.316176	9.06916e-08	6591|9241|1909|5155|79577|864|5925|4763|7249|1499|5076|657|1893|1948|4040|5629|2324|6662|3791|7057|2138|26277|7432|2247|1910|581|675|1956|3265|7040|4609|3725|6469|6794|6422|6657|4830|1028|64127|7422|2254|2064|4851
morphogenesis of a branching structure	GO:0001763	0.318182	1.14589e-07	6495|3611|2737|9241|4089|8626|5155|5154|2294|7852|23405|5058|1909|5076|4040|1969|6662|5310|3791|859|2138|7471|2260|2247|2668|3082|64399|7080|999|7849|7040|4609|1499|4233|5308|6469|960|6422|6657|7422|6692|4851
mesenchymal cell differentiation	GO:0048762	0.34	8.42724e-07	6591|9241|4089|139285|1909|1908|1499|5076|5077|4040|9464|6662|6663|657|2260|8929|3082|7291|7080|4254|23493|1277|7040|6615|1910|3280|5308|6469|6275|6422|2146|5978|2066|4851
gliogenesis	GO:0042063	0.324324	8.42724e-07	3611|2737|9241|4665|7852|4763|23405|3066|5076|4908|5584|79727|4040|6662|6285|429|3976|1464|2247|8929|7080|6886|5324|4771|1499|1959|3280|6469|6657|1600|2068|2146|147495|6663|2065|4851
mesenchymal cell proliferation	GO:0010463	0.59375	1.68938e-06	6495|6469|3667|4040|9464|6662|8626|3791|5154|2294|657|7481|2249|4609|1499|2260|2254|3458|7422
osteoblast differentiation	GO:0001649	0.33	1.85858e-06	6591|9260|3611|9241|8626|4763|2737|4221|1050|1051|1969|9464|657|2247|3082|7291|9063|1277|51564|7481|51684|6615|1499|10014|6469|3397|6422|3399|860|6657|2697|2254|4851
branching morphogenesis of an epithelial tube	GO:0048754	0.320755	1.99199e-06	6495|3611|2737|9241|4089|2294|7852|23405|5058|1909|5076|4040|1969|6662|5310|3791|859|2138|7471|2247|2668|64399|7080|7849|7040|4609|1499|4233|5308|6469|960|6657|7422|4851
positive regulation of stem cell proliferation	GO:2000648	0.5	2.67225e-06	6495|6469|3667|1638|4040|657|6657|6663|8626|2290|3791|5154|2294|6662|2737|7422|4609|1499|2260|2254|3458
cellular response to fibroblast growth factor stimulus	GO:0044344	0.301724	3.79861e-06	5154|6591|156|9241|5155|3667|5290|5156|5605|4254|2309|2308|4804|7057|7249|2248|2249|2260|2247|5781|64399|3815|4193|673|1956|3265|1499|960|842|6422|860|2254|2064|2065|2066
odontogenesis	GO:0042476	0.36	6.27527e-06	2737|8626|1909|5156|23405|3066|6382|4804|657|9464|4982|2249|1441|1278|581|1277|4040|7040|4771|1499|5308|6469|3399|947|4487|860|1747
metanephros development	GO:0001656	0.384615	6.5437e-06	6495|2737|4089|5155|5154|5156|4763|5076|6662|3458|5310|2138|3976|2668|7021|7849|4609|1499|7827|3280|6469|3399|947|79191|359
mesenchymal cell development	GO:0014031	0.326087	7.00523e-06	6591|9241|4089|1908|1909|5077|4040|657|6662|6663|9464|1499|8929|3082|7291|7080|4254|23493|1277|7040|6615|1910|3280|5308|6469|6275|6422|2146|2066|4851
organ formation	GO:0048645	0.545455	7.15512e-06	6495|6469|2737|9464|9241|8626|2138|657|3195|2248|7849|1499|2260|2247|5076|5077|2668|3280
regulation of mesenchymal cell proliferation	GO:0010464	0.586207	7.29137e-06	6495|6469|3667|4040|6662|8626|3791|5154|2294|657|7481|7422|4609|1499|2260|2254|3458
endocrine system development	GO:0035270	0.341463	8.11742e-06	6495|2735|578|9241|5156|4763|7038|3232|2308|6662|2304|429|657|84159|2247|7080|4192|999|7849|9480|3642|3280|5308|6469|27122|6657|3110|7481
glial cell differentiation	GO:0010001	0.322581	8.12679e-06	3611|2737|9241|7852|4763|23405|3066|5076|4908|79727|4040|6662|6285|429|3976|2247|8929|7080|6886|1499|1959|3280|6469|6657|1600|2068|4665|6663|2065|4851
lung development	GO:0030324	0.304762	9.1157e-06	2735|2737|1080|9241|5154|5156|23405|1050|5629|5310|3791|6667|2138|429|657|3976|2260|2247|64399|2626|7080|7481|1499|2294|3280|5308|6469|3397|6657|7422|2254|4851
Fc-epsilon receptor signaling pathway	GO:0038095	0.31	1.02974e-05	5155|5154|5290|5156|5605|5058|7249|2309|2308|6416|5588|2248|2249|2260|2247|5781|8517|3667|3815|4193|4254|1956|3265|3725|4790|842|8915|2254|2064|2065|2066
positive regulation of epithelial cell proliferation	GO:0050679	0.341772	1.21396e-05	9241|5155|4763|3725|5076|1893|5629|2324|6662|3791|2138|657|7432|2247|1956|3265|7040|4609|1499|6469|6422|4830|64127|7422|2254|2064|4851
regulation of morphogenesis of a branching structure	GO:0060688	0.548387	1.31756e-05	6495|6469|6422|9241|4233|999|859|5154|6662|7849|7422|7040|1499|2260|5076|2668|3082
regulation of osteoblast differentiation	GO:0045667	0.362319	1.3396e-05	3611|9260|6591|9241|8626|2737|4221|1050|1051|657|9464|2247|3082|7291|9063|51564|51684|1499|10014|3397|6422|3399|860|6657|4851
positive regulation of mesenchymal cell proliferation	GO:0002053	0.592593	1.3396e-05	6495|6469|3667|4040|6662|8626|3791|5154|2294|657|7422|4609|1499|2260|2254|3458
regulation of striated muscle tissue development	GO:0016202	0.337662	2.1047e-05	6495|3611|627|9241|4654|3066|1948|4040|6662|6285|859|2248|2260|2247|7291|2626|23493|3156|10014|6469|1063|2066|2697|2254|4851|7040
ureteric bud development	GO:0001657	0.347222	2.20562e-05	6495|3611|2737|627|9241|4089|6382|5076|6662|2138|7471|2260|2247|2668|7849|7040|4609|1499|3280|6469|960|6422|4072|7422|7481
regulation of kidney development	GO:0090183	0.515152	2.20562e-05	1909|6469|6495|9241|3458|4609|5155|5154|6662|7849|7422|3976|1499|8842|5076|2668|7040
ureteric bud morphogenesis	GO:0060675	0.425532	2.39947e-05	6495|6469|2737|960|7471|3611|9241|4089|2138|6662|7849|7481|7422|4609|7040|1499|2247|5076|2668|3280
regulation of muscle organ development	GO:0048634	0.333333	2.42514e-05	6495|3611|627|9241|4654|3066|1948|4040|6662|6285|859|2248|2260|2247|7291|2626|23493|3156|10014|6469|1063|2066|2697|2254|4851|7040
regulation of muscle tissue development	GO:1901861	0.333333	2.42514e-05	6495|3611|627|9241|4654|3066|1948|4040|6662|6285|859|2248|2260|2247|7291|2626|23493|3156|10014|6469|1063|2066|2697|2254|4851|7040
response to mechanical stimulus	GO:0009612	0.305263	2.46502e-05	578|664|1909|7832|7132|5076|3553|6662|6416|7099|10628|285|2626|3815|440|3485|1277|3728|3725|4790|8797|3688|5310|841|6657|4914|943|355|8915
neuroblast proliferation	GO:0007405	0.5	2.83486e-05	6469|64399|2737|4040|6657|6663|2290|429|1638|4763|147040|7422|627|1499|2260|8326|7040
positive regulation of peptidyl-tyrosine phosphorylation	GO:0050731	0.328947	4.37908e-05	3717|5155|3678|7132|2322|3458|3815|3481|3976|1464|3082|2623|4908|1270|4254|51561|3280|3562|3688|960|149233|64127|7422|2065|2066
regulation of neural precursor cell proliferation	GO:2000177	0.472222	4.81719e-05	2735|2737|627|5629|6469|6657|6663|2290|429|1638|4763|147040|7422|1499|7832|2247|7040
neuron fate commitment	GO:0048663	0.413043	5.54553e-05	6495|6469|4854|474|30012|6657|4089|5081|2138|3110|429|2737|51684|8312|7471|3280|5077|4851|7080
cardiocyte differentiation	GO:0035051	0.354839	6.44898e-05	4089|5156|4654|23405|3066|1948|4040|5629|4000|859|9464|7291|2626|23493|3728|1499|3280|5308|3688|5978|7422|4851
neural crest cell differentiation	GO:0014033	0.404255	6.81192e-05	5308|6469|4040|9464|6422|7291|6662|4089|1909|4254|657|6591|2066|1908|6663|1910|5077|8929|3280
odontogenesis of dentin-containing tooth	GO:0042475	0.384615	6.81192e-05	5308|6469|2737|4804|9464|581|860|8626|4487|5156|657|23405|2249|1441|4771|4040|1499|1747|4982|3066
regulation of stem cell differentiation	GO:2000736	0.384615	6.81192e-05	3214|7291|2626|6422|7080|6662|4089|5156|6886|2146|7849|5978|3728|7040|6615|1499|1277|5076|4851|3280
gland morphogenesis	GO:0022612	0.338235	7.05272e-05	2737|9241|8626|5155|5154|5077|4040|1969|6662|859|2260|3082|581|3480|999|5324|1956|7040|4233|6469|960|6422|4851
branching involved in ureteric bud morphogenesis	GO:0001658	0.418605	8.21859e-05	6495|6469|2737|960|7471|3611|9241|4089|2138|6662|7849|7422|4609|1499|2247|5076|2668|7040
cellular response to mechanical stimulus	GO:0071260	0.435897	0.00010025	1909|7132|3553|841|6662|4790|6416|943|1277|664|355|578|8915|3688|7099|5076|8797
cell fate specification	GO:0001708	0.37037	0.000102302	6495|6469|3688|30012|6657|4851|2138|3110|429|6662|2737|3728|51684|474|1499|2260|2139|5076|657|8543
transmembrane receptor protein kinase activity	GO:0019199	0.38	0.000128892	2051|2322|1949|558|3815|3480|4914|2324|3791|2048|5156|4233|657|1956|2260|2064|269|2066|1969
positive regulation of cell cycle	GO:0045787	0.319444	0.000141452	2290|5155|6929|1908|4040|5629|79923|5310|429|5925|9787|2260|894|896|3481|675|440|4193|6886|1956|3553|3280|6790
regulation of cell division	GO:0051302	0.328358	0.000155457	5155|57448|4221|3553|4904|10628|2248|2249|675|2247|3481|3480|4192|84432|5154|6886|7040|4609|9212|6469|7422|2254
nephron development	GO:0072006	0.328358	0.000155457	6495|9241|4089|5155|5156|5076|6662|3458|5310|3976|8842|285|2668|7021|7849|1499|7827|3280|947|79191|4854|4851
regulation of gliogenesis	GO:0014013	0.414634	0.000156465	6469|5584|1600|79727|4908|9241|6663|5324|7852|2146|4763|23405|3066|3976|1499|4851|3280
transmembrane receptor protein tyrosine kinase activity	GO:0004714	0.414634	0.000156465	2051|2322|1949|558|3815|3480|4914|2324|3791|2048|5156|4233|1956|2260|2064|2066|1969
regulation of organ formation	GO:0003156	0.6	0.000222121	6495|6469|2138|9464|2248|3728|2668|1499|2260|2247|4851|3280
positive regulation of cell division	GO:0051781	0.375	0.000234255	6469|2254|3553|4192|3481|3480|5155|4904|84432|5154|6886|2248|2249|9212|2247|4221|7040|7422
metanephric nephron development	GO:0072210	0.482759	0.000255618	6662|947|3458|5310|5155|7827|5156|7021|7849|3976|1499|5076|2668|3280
fibroblast proliferation	GO:0048144	0.367347	0.000288551	7471|4804|6422|581|2495|1909|5155|5154|79577|5156|4763|1956|1019|1499|4609|3725|648|2950
autonomic nervous system development	GO:0048483	0.410256	0.000295634	6495|4908|6663|4914|4763|429|9464|7021|2668|401|1909|1910|1959|8626|8929|3280
regulation of heart morphogenesis	GO:2000826	0.647059	0.000301589	6495|7291|4040|6662|4089|2138|9464|3728|1499|4851|3280
positive regulation of neural precursor cell proliferation	GO:2000179	0.571429	0.000303129	2735|2737|5629|6469|6657|6663|2290|429|1638|7422|1499|2247
kidney epithelium development	GO:0072073	0.36	0.000340807	6495|6662|947|3458|5310|5155|7827|7021|7481|2668|79191|3976|7849|1499|8842|5076|4851|3280
blood vessel endothelial cell migration	GO:0043534	0.377778	0.000352919	7040|1948|9314|1969|3397|5155|3688|3791|7057|51564|4763|285|7422|2247|3315|4851|10014
muscle cell proliferation	GO:0033002	0.30137	0.000389038	3611|9241|5155|3066|1909|3725|3458|7434|7432|2260|2247|2626|23493|3156|1499|9314|6469|4854|6502|4851|2254|2066
phosphatidylinositol 3-kinase cascade	GO:0014065	0.352941	0.000408121	5154|2322|3717|3815|6662|5155|3791|3667|7249|5156|4763|7291|3480|2260|9314|2064|2065|3082
regulation of fibroblast proliferation	GO:0048145	0.369565	0.000426739	7471|4804|6422|581|2495|5155|5154|79577|5156|4763|1956|1019|1499|4609|3725|648|2950
nerve development	GO:0021675	0.361702	0.000521796	3232|4908|6495|2737|4804|3611|1959|4914|2048|3110|23405|401|627|5076|2065|8929|3280
cell differentiation involved in kidney development	GO:0061005	0.4375	0.000523894	6469|2737|947|3458|5155|7827|7849|3976|1499|8842|5076|139285|4851|3280
neural crest cell development	GO:0014032	0.380952	0.000537587	5308|7291|9464|6469|6662|6663|4254|657|6591|2066|1908|1909|1910|5077|8929|3280
regulation of cardiac muscle tissue development	GO:0055024	0.464286	0.000604645	1948|2254|4040|2066|9241|859|23493|2248|3066|2626|2260|2247|4851
skin morphogenesis	GO:0043589	0.464286	0.000604645	1278|6469|4804|864|861|8626|2304|1277|23405|6615|1499|9314|4851
negative regulation of neuron differentiation	GO:0045665	0.394737	0.000659768	2290|30012|1270|6662|2737|57534|429|6657|5978|8929|79191|3688|4854|4851|3280
striated muscle cell development	GO:0055002	0.307692	0.000659768	5308|3611|6495|3688|2626|3880|5629|4000|6662|859|23493|5156|7040|4654|7345|3066|6382|23405|4851|7422
cell proliferation involved in heart morphogenesis	GO:0061323	0.75	0.000701051	5308|6495|4040|6662|4089|2138|9464|1499|3280
regulation of cell proliferation involved in heart morphogenesis	GO:2000136	0.75	0.000701051	6495|4040|6662|4089|2138|9464|1499|4851|3280
artery development	GO:0060840	0.411765	0.000803468	23493|6469|6495|2737|5629|4763|2138|2294|9464|7021|7481|7422|4851|3280
spinal cord development	GO:0021510	0.311475	0.000854394	6886|6469|7545|5629|9241|1600|5081|5310|2737|3110|2068|4763|23405|51684|401|7471|429|5077|8543
regulation of tyrosine phosphorylation of STAT protein	GO:0042509	0.433333	0.000967827	3562|2322|3717|149233|3815|1270|3458|3976|51561|4771|7132|2066|3280
regulation of glial cell differentiation	GO:0045685	0.433333	0.000967827	6469|79727|4908|9241|1600|7852|4763|23405|3066|3976|1499|4851|3280
regulation of lipid kinase activity	GO:0043550	0.52381	0.000995198	2322|3667|3815|5155|5156|5925|64127|5933|7040|2247|2066
positive regulation of cell morphogenesis involved in differentiation	GO:0010770	0.461538	0.00114905	7291|4089|1277|2146|7849|4851|6615|3976|1499|5076|2668|7040
nephron tubule development	GO:0072080	0.419355	0.00121497	6495|6662|3458|5310|7021|7849|79191|3976|1499|8842|5076|4851|3280
renal tubule development	GO:0061326	0.419355	0.00121497	6495|6662|3458|5310|7021|7849|79191|3976|1499|8842|5076|4851|3280
nephron epithelium development	GO:0072009	0.388889	0.00122259	6495|6662|3458|5310|7021|7849|4851|79191|3976|1499|8842|5076|2668|3280
epithelial to mesenchymal transition	GO:0001837	0.326923	0.00122547	7291|6275|6422|2146|9241|4089|23493|1277|6662|4040|7040|6615|6591|1499|3082|4851|7080
positive regulation of ERK1 and ERK2 cascade	GO:0070374	0.310345	0.0013068	5154|960|2324|5155|4914|3791|7099|673|29108|1956|3265|2249|64127|1909|2247|5156|2066|3156
developmental programmed cell death	GO:0010623	0.555556	0.00144608	627|581|1270|4914|3815|4254|7849|2249|2247|5076
positive regulation of phosphatidylinositol 3-kinase activity	GO:0043552	0.642857	0.00146581	2322|3667|3815|5155|5156|64127|7040|2247|2066
genitalia development	GO:0048806	0.444444	0.00146658	6469|578|4040|558|581|6657|8626|5310|5156|3973|5781|1499
cell-cell signaling involved in cell fate commitment	GO:0045168	0.444444	0.00146658	6495|7080|6657|6662|2248|3728|7471|1499|2260|2247|2668|3280
regulation of phosphatidylinositol 3-kinase cascade	GO:0014066	0.378378	0.00149623	2322|3717|3815|6662|5155|3791|5154|7249|5156|7291|2260|9314|2065|3082
nephron epithelium morphogenesis	GO:0072088	0.478261	0.00169621	6495|6662|3458|5310|7849|79191|3976|1499|5076|2668|3280
epidermis morphogenesis	GO:0048730	0.478261	0.00169621	6469|4804|861|8626|2304|864|23405|6615|1499|9314|4851
nephron morphogenesis	GO:0072028	0.478261	0.00169621	6495|6662|3458|5310|7849|79191|3976|1499|5076|2668|3280
negative regulation of osteoblast differentiation	GO:0045668	0.428571	0.00183725	7291|6422|3397|9464|3399|51564|9241|51684|6657|4221|4851|10014
positive regulation of tyrosine phosphorylation of STAT protein	GO:0042531	0.428571	0.00183725	3562|2322|3717|149233|3815|1270|3458|51561|3976|7132|2066|3280
artery morphogenesis	GO:0048844	0.428571	0.00183725	23493|6495|5629|4763|2138|2294|9464|7021|7481|7422|4851|3280
specification of organ identity	GO:0010092	0.526316	0.00191434	6495|2737|7849|1499|2260|2247|5076|5077|2668|2248
positive regulation of angiogenesis	GO:0045766	0.309091	0.00199404	7291|92140|3553|861|947|4914|7132|3791|7057|51564|51752|285|7422|2626|2247|3315|1893
positive regulation of lipid kinase activity	GO:0090218	0.6	0.00201247	2322|3667|3815|5155|5156|64127|7040|2247|2066
positive regulation of gliogenesis	GO:0014015	0.458333	0.00220714	6469|5584|4908|6663|7852|5324|23405|3066|3976|4851|3280
regulation of blood vessel endothelial cell migration	GO:0043535	0.382353	0.0023053	7040|9314|1969|285|5155|7057|51564|4763|7422|2247|3315|4851|10014
tyrosine phosphorylation of STAT protein	GO:0007260	0.382353	0.0023053	3562|2322|3717|149233|3815|1270|3458|3976|51561|4771|7132|2066|3280
digestive tract morphogenesis	GO:0048546	0.382353	0.0023053	5308|6469|2737|2626|6422|6663|8626|5156|1956|7481|1499|2294|4851
endocardial cushion development	GO:0003197	0.5	0.00251657	7291|2626|6591|6662|4089|7057|2294|657|2065|4851
hair follicle morphogenesis	GO:0031069	0.5	0.00251657	6469|4804|861|8626|2304|864|23405|6615|1499|4851
oligodendrocyte differentiation	GO:0048709	0.35	0.00265016	6469|2737|2068|7080|6662|6663|7852|4763|23405|3066|1499|429|4851|3280
face morphogenesis	GO:0060325	0.5625	0.00275376	4313|4040|9241|1277|84159|4487|5781|5156|7040
positive regulation of neuroblast proliferation	GO:0002052	0.666667	0.00275654	6469|2737|6657|6663|2290|1638|7422|1499
prostate gland development	GO:0030850	0.44	0.00277089	6469|6794|960|6422|9241|3480|8626|6662|5324|1499|4851
lung morphogenesis	GO:0060425	0.44	0.00277089	5308|6469|64399|2626|3397|7080|9241|2294|6657|3976|1499
positive regulation of JAK-STAT cascade	GO:0046427	0.371429	0.00278272	3562|2322|3717|149233|3815|1270|3458|2066|51561|3976|7132|4851|3280
positive regulation of phosphatidylinositol 3-kinase cascade	GO:0014068	0.423077	0.00348832	2322|3717|3815|6662|5155|3791|5154|5156|2260|2065|3082
developmental induction	GO:0031128	0.423077	0.00348832	6495|7080|6657|6662|3728|7471|1499|2260|2247|2668|2248
hindlimb morphogenesis	GO:0035137	0.423077	0.00348832	5308|6469|7704|4040|7291|657|7021|23405|2249|1499|4851
regulation of phosphatidylinositol 3-kinase activity	GO:0043551	0.529412	0.0036533	2322|3667|3815|5155|5156|64127|7040|2247|2066
metanephric nephron morphogenesis	GO:0072273	0.529412	0.0036533	6662|3458|5310|7849|3976|1499|5076|2668|3280
prostate gland epithelium morphogenesis	GO:0060740	0.615385	0.00379662	6469|960|6422|9241|3480|8626|6662|4851
regulation of metanephros development	GO:0072215	0.615385	0.00379662	3458|4609|5155|5154|7849|3976|5076|2668
positive regulation of branching involved in ureteric bud morphogenesis	GO:0090190	0.615385	0.00379662	6495|9241|6662|7849|7422|5076|2668|7040
cardiac muscle cell differentiation	GO:0055007	0.3125	0.00391985	5308|1948|3688|2626|5629|4000|859|23493|5156|4654|5978|3066|23405|4851|7422
positive regulation of neuron differentiation	GO:0045666	0.3125	0.00391985	3232|79727|627|474|5629|6657|1600|3458|429|3688|147040|79191|6929|2260|8929
regulation of heart growth	GO:0060420	0.407407	0.00425747	2254|2626|5629|9241|859|23493|3066|2066|2260|2247|4851
regulation of JAK-STAT cascade	GO:0046425	0.306122	0.00459048	3562|2322|3717|149233|3815|1270|1600|3458|4771|2066|51561|3976|7132|4851|3280
regulation of cell fate commitment	GO:0010453	0.5	0.00474444	149233|79923|5081|657|3728|51561|1499|2260|8543
cellular response to alcohol	GO:0097306	0.342105	0.00476812	6591|3688|4040|842|6422|6752|999|4654|1956|3728|7040|1499|7132
smooth muscle cell differentiation	GO:0051145	0.363636	0.00506113	5308|6469|6495|4908|23493|2294|7422|1910|7040|1499|4851|3280
regulation of odontogenesis	GO:0042481	0.571429	0.00511873	6469|4804|947|860|4982|23405|7040|1909
regulation of branching involved in ureteric bud morphogenesis	GO:0090189	0.571429	0.00511873	6495|9241|6662|7849|7422|5076|2668|7040
cardiac cell development	GO:0055006	0.392857	0.00519446	5308|2626|5629|4000|859|23493|5156|23405|7422|4851|3066
outflow tract morphogenesis	GO:0003151	0.333333	0.005616	5308|7291|6495|4040|23493|7057|2138|9464|7481|7422|1499|3725|3280
cell migration involved in sprouting angiogenesis	GO:0002042	0.473684	0.00595994	1948|2247|3791|51564|3688|7422|9314|4851|10014
embryonic hemopoiesis	GO:0035162	0.473684	0.00595994	3562|2623|3815|861|4297|3791|4254|6886|7422
embryonic hindlimb morphogenesis	GO:0035116	0.473684	0.00595994	5308|6469|7704|4040|7291|23405|2249|1499|4851
regulation of DNA damage response, signal transduction by p53 class mediator	GO:0043516	0.473684	0.00595994	7291|960|6591|4193|161742|472|4487|6615|545
regulation of secondary heart field cardioblast proliferation	GO:0003266	0.857143	0.00619638	6495|2138|9464|1499|4851|3280
regulation of cardioblast proliferation	GO:0003264	0.857143	0.00619638	6495|2138|9464|1499|4851|3280
ventricular septum development	GO:0003281	0.37931	0.00619638	5308|4040|5629|23493|7468|7481|8543|2626|3280|4851|57167
neural crest cell migration	GO:0001755	0.37931	0.00619638	5308|7291|6469|6663|4254|9464|2066|1908|1910|5077|8929
cranial nerve development	GO:0021545	0.37931	0.00619638	3232|6495|2737|1959|4914|2048|401|5076|2065|8929|3280
positive regulation of DNA binding	GO:0043388	0.416667	0.00620558	5308|7291|3717|3662|4830|2068|9464|7040|3146|3280
negative regulation of muscle cell differentiation	GO:0051148	0.416667	0.00620558	6469|6662|6285|4904|23493|859|2146|7040|4851|10014
regulation of cardiac muscle tissue growth	GO:0055021	0.416667	0.00620558	2254|2626|9241|859|23493|3066|2066|2260|2247|4851
epithelial cell differentiation involved in kidney development	GO:0035850	0.416667	0.00620558	947|3458|5155|7827|7849|3976|1499|8842|5076|4851
prostate gland morphogenesis	GO:0060512	0.533333	0.00661412	6469|960|6422|9241|3480|8626|6662|4851
nephron tubule morphogenesis	GO:0072078	0.533333	0.00661412	6495|6662|5310|7849|79191|1499|5076|3280
regulation of tyrosine phosphorylation of Stat5 protein	GO:0042522	0.636364	0.00685647	3562|3717|149233|3815|51561|4771|2066
thyroid gland development	GO:0030878	0.636364	0.00685647	3232|6469|6495|7080|2304|7849|7038
tyrosine phosphorylation of Stat1 protein	GO:0042508	0.636364	0.00685647	3717|149233|3815|3458|51561|3976|7132
positive regulation of peptidyl-serine phosphorylation	GO:0033138	0.366667	0.00747348	4908|960|3458|5290|673|5058|7422|8312|3976|7040|1389
regulation of cardiac muscle cell proliferation	GO:0060043	0.45	0.00747348	2254|2626|9241|2066|23493|3066|2260|2247|4851
head morphogenesis	GO:0060323	0.45	0.00747348	4313|4040|9241|1277|84159|4487|5781|5156|7040
positive regulation of osteoblast differentiation	GO:0045669	0.333333	0.00830641	1050|1051|9260|3611|860|8626|657|2737|1499|2247|4221|3082
regulation of oligodendrocyte differentiation	GO:0048713	0.5	0.00870235	6469|7852|4763|23405|3066|1499|4851|3280
mesenchyme morphogenesis	GO:0072132	0.5	0.00870235	7291|6591|6662|4089|2294|657|4609|4851
renal tubule morphogenesis	GO:0061333	0.5	0.00870235	6495|6662|5310|7849|79191|1499|5076|3280
positive regulation of protein import into nucleus	GO:0042307	0.309524	0.00878276	6469|2737|3553|4089|999|7099|657|1956|3728|51561|7545|2066|7040
regulation of tyrosine phosphorylation of Stat1 protein	GO:0042510	0.75	0.00917649	149233|3815|3458|51561|3976|7132
face development	GO:0060324	0.428571	0.00935409	4313|4040|9241|1277|84159|4487|5781|5156|7040
positive regulation of fibroblast proliferation	GO:0048146	0.384615	0.00935409	7471|4804|5155|5154|5156|1956|1019|4609|3725|648
enhancer binding	GO:0035326	0.384615	0.00935409	2623|2626|6662|6663|6667|6886|7021|79923|3725|8543
cellular response to estrogen stimulus	GO:0071391	0.583333	0.00935409	5272|6422|6752|4193|4654|1956|7132
kidney vasculature development	GO:0061440	0.583333	0.00935409	947|5155|5156|4854|285|4851|3280
glomerulus vasculature development	GO:0072012	0.583333	0.00935409	947|5155|5156|4854|285|4851|3280
cranial nerve morphogenesis	GO:0021602	0.583333	0.00935409	3232|6495|2737|5076|2048|401|1959
renal system vasculature development	GO:0061437	0.583333	0.00935409	947|5155|5156|4854|285|4851|3280
myoblast differentiation	GO:0045445	0.324324	0.00965162	6469|5925|6662|3611|3956|4654|5978|3156|6382|1499|4851|7040
forebrain generation of neurons	GO:0021872	0.324324	0.00965162	7080|2737|4040|5629|6657|429|1638|23405|8312|2260|2066|3280
regulation of smoothened signaling pathway	GO:0008589	0.324324	0.00965162	6469|64399|1387|6422|860|7545|5925|2737|147040|51684|2254|8643
regulation of peptidyl-serine phosphorylation	GO:0033135	0.302326	0.00997689	4908|578|960|581|3458|5290|673|5058|7422|8312|3976|7040|1389
