# Supplementary material for: Pedican: an online gene resource for pediatric cancers with literature evidence
Source: Sci Rep. 2015 Jun 15;5:11435. doi: 10.1038/srep11435 (PMC4466794; doi:10.1038/srep11435)
Supplement: Supplementary Table S3 [file srep11435-s3.xls]

## Sheet: Sheet1
Disease Name	Data Source	Ratio	Corrected P-Value	Related GeneID
Cancers	KEGG DISEASE	0.656805	1.36156e-15	3717|10297|4609|5079|5468|5077|25|2521|2248|545|11186|3481|3480|999|672|673|1956|367|1499|4233|7048|6794|6392|3845|2064|5159|7161|595|596|4893|5155|5154|3815|5156|7030|2308|4286|581|3479|4221|1019|2263|2261|6302|2322|4193|3265|7704|2271|2272|5081|5087|4292|5979|7422|648|7428|30012|4436|6929|6608|8031|1630|7157|1030|6469|466|6886|355|7849|4771|1910|2956|2950|1027|1026|960|861|862|1029|1028|4297|60…
BREAST CANCER	GAD	0.525926	1.36156e-15	2778|4318|4524|595|154|4683|3119|5290|5727|11200|3569|4610|2944|2099|7386|2200|4046|1576|1543|7157|3123|3458|79728|3479|7517|5925|7515|2033|10257|3480|9|2263|4846|4353|1565|2264|3973|4313|11186|580|3953|675|4255|4193|672|1277|1493|4035|7040|4609|367|7124|3486|2950|2952|8797|10|1027|1026|1728|841|7161|5243|4292|472|7422|7421|3265|80781|2064|6790
COLORECTAL CANCER	GAD	0.590476	2.33465e-15	3569|595|154|5290|11200|4436|4255|4610|2944|4552|7097|2052|1543|4192|7157|2487|3791|3479|7099|7517|7298|7515|3091|652|324|4595|9|4846|1565|3667|4313|11186|4318|613|4968|999|4193|54577|673|1956|64127|3077|5468|2956|3486|2950|7048|2952|10|6790|1728|4830|4524|4292|2068|1493|3845|7422|7421|4953|1571|7508
LUNG CANCER	GAD	0.462264	2.39233e-09	1789|7161|7132|596|4610|7015|2944|3553|1543|7157|3106|7517|7298|7515|4968|9|2052|4846|2264|11186|4313|142|4318|675|4255|4193|2262|1956|3265|7040|2950|2952|4353|10|842|1728|4524|5243|4292|2068|356|355|7507|3845|7422|1571|7508|1576|2067
STOMACH CANCER	GAD	0.659574	1.55748e-08	595|4610|3553|1543|7157|7298|7515|5781|324|4843|4313|3586|3815|4318|675|999|4193|7040|7124|2950|7048|2952|4353|10|1026|3119|3117|4524|4292|7422|2064
ESOPHAGEAL CANCER	GAD	0.736842	1.90766e-08	2778|7161|595|5058|4610|2944|4552|6556|2052|1543|7157|3458|4968|4313|11186|7298|2950|2952|4353|6790|1728|4524|4292|2068|356|355|3091|3845
LEUKEMIA	GAD	0.88	1.3586e-07	2778|596|4436|7172|2944|2322|3123|3106|7515|5781|7298|714|7040|2950|2952|6778|1728|4155|4524|5243|3105|4851
BLADDER CANCER	GAD	0.625	9.79204e-07	2778|595|2944|7157|7517|4968|9|2261|4843|4313|4318|999|4193|2073|3265|2952|4353|10|1026|1728|4524|1029|356|355|7422
Cancers of the digestive system	KEGG DISEASE	0.755556	5.74926e-06	595|596|4893|4089|10297|4436|4221|1630|5728|7157|5925|324|2263|4843|581|675|999|1956|3265|8312|1499|2956|4233|7048|6794|960|6392|7161|1029|4292|355|3845|7422|2064
Cancers of haematopoietic and lymphoid tissues	KEGG DISEASE	0.75	8.886e-06	604|3717|595|30012|4893|1029|5079|6929|1050|2322|7157|596|355|5925|2261|896|3815|613|6886|4609|2120|7704|4299|861|4297|862|5087|472|3195|7468|3845|25|4851
PROSTATE CANCER	GAD	0.350877	1.04486e-05	595|11200|2944|472|5728|2052|3553|1543|7157|3105|3479|7054|3558|4318|7515|4968|9|367|4846|2264|4313|3586|3481|999|1956|7040|2952|10|1027|1026|2272|2048|2068|7099|857|7422|7421|2064|1576|3305
ENDOMETRIOSIS	GAD	0.542857	9.07987e-05	10|1027|80781|6778|1543|3117|3123|3458|3107|4049|7515|7422|3105|7124|2944|2099|3106|2952|4846
Cancers of the breast and female genital organs	KEGG DISEASE	0.875	0.000173635	5728|1026|595|3845|596|7157|675|672|999|4193|5290|4292|5925|1956|4313|3265|1019|4609|4436|1499|2064
LEUKEMIA, MYELOID	GAD	0.857143	0.000222121	2322|3717|1543|1728|3815|4893|355|4869|3845|2944|2952|4210
CERVICAL CANCER	GAD	0.722222	0.000312578	10|595|3119|2272|3117|3123|3458|355|356|7515|3265|4968|7157
LEUKEMIA, MYELOID, ACUTE	GAD	0.916667	0.000324147	2322|3717|6778|4210|4155|861|714|4763|7157|7515|5781
LIVER CANCER	GAD	0.684211	0.000434994	2778|595|1543|7157|4524|4193|5243|1565|2068|54577|1571|2944|1576
ENDOMETRIAL CANCER	GAD	0.65	0.000604645	4318|595|1543|7157|7161|4193|4292|472|11200|4436|367|2956|2099
NEOPLASMS	GAD	0.516129	0.000614134	9429|2068|142|4683|7157|675|4255|355|7517|356|7515|7507|6456|2073|595|2067
CYTOGENETIC STUDIES	GAD	0.909091	0.000720472	10|1543|1728|3251|7517|7515|4968|2944|2950|2952
BENZENE TOXICITY	GAD	0.909091	0.000720472	2068|595|1728|2993|7517|7515|1571|2944|2952|4353
MELANOMA	GAD	0.5	0.000786397	4790|472|142|3815|4893|613|3662|1029|355|673|7517|356|7515|7421|7508|2264
Cancers of the urinary system and male genital organs	KEGG DISEASE	0.648649	0.000928909	7030|894|5728|7157|4233|1612|5925|367|2261|4313|11186|4318|999|4193|1956|3265|4609|2950|1027|2271|1029|648|2064|7428
HEAD AND NECK CANCER	GAD	0.666667	0.000947295	1027|2052|11186|1956|7298|6390|7161|355|7515|1026|7124|2264
PRETERM DELIVERY	GAD	0.666667	0.000947295	154|3586|4318|3458|3569|355|7422|7124|4843|4846|7040|1543
Cancers of the nervous system	KEGG DISEASE	1	0.00098442	5159|5728|4916|7157|1029|4914|4915|5155|4193|5156|5925|1956|1019|4613|5154
OVARIAN CANCER	GAD	0.5	0.00125654	5728|3117|675|1029|1027|672|7157|11200|5979|7422|5243|4846|4292|2099|2067
NASOPHARYNGEAL CANCER	GAD	0.75	0.00366251	10|4313|1728|3105|4193|5243|7099|2944|2952
DIABETES, TYPE 1	GAD	0.304878	0.00366251	7132|7097|6556|3123|3458|3107|4049|345|4846|4843|3667|3586|1493|5468|7124|4790|4153|3119|840|3117|3569|7422|7421|3105|2065
Cancers of the lung and pleura	KEGG DISEASE	0.761905	0.00376355	5154|5728|11186|3480|596|7157|1029|4771|5155|3479|2272|5925|238|4609|3845|1030
CIRRHOSIS, BILIARY PRIMARY	GAD	0.888889	0.00377129	3880|3119|3117|3123|3569|355|1493|7124
HEPATITIS B	GAD	0.578947	0.00379312	3586|3117|3458|3569|4049|2068|7040|7421|7124|2944|3106
Skin cancers	KEGG DISEASE	1	0.00433056	6469|5728|4286|4893|1029|5727|673|7157|3265|1019|6608|3845
ULCERATIVE COLITIS	GAD	0.328125	0.00478943	4282|10|6556|3553|149233|3586|3117|3123|3458|999|3717|5243|7099|7157|3119|1493|64127|7124|7132|4790|4210
INFLAMMATORY BOWEL DISEASE	GAD	0.55	0.00496559	6556|3553|149233|3117|5243|7099|1493|64127|7124|4292|4790
BIRTH WEIGHT	GAD	0.55	0.00496559	283120|2052|6778|4155|3480|714|3479|3135|3569|3667|2952
Cancers of endocrine organs	KEGG DISEASE	0.727273	0.00506113	8031|4893|999|4914|1029|1028|673|3481|5979|3265|3845|1499|7849|5468|4221|7157
LUPUS	GAD	0.52381	0.00620558	4153|3569|142|3586|596|3107|4049|355|1493|7421|7124
Cancers of soft tissues and bone	KEGG DISEASE	0.612903	0.00632429	2308|466|2521|2130|596|7157|3480|5081|545|1029|4193|7030|5925|2248|4609|3845|1030|5077|6302
Glioma	KEGG DISEASE	1	0.00681841	5159|5728|7157|1029|5155|4193|5156|5925|1956|1019|5154
SARCOIDOSIS	GAD	0.555556	0.00763637	4282|7097|3119|3123|7099|3135|64127|7422|3305|4790
PANCREATITIS	GAD	0.727273	0.00771047	1080|5644|3856|54577|3304|6690|7124|2952
KIDNEY TRANSPLANT	GAD	0.6	0.00927433	3303|7172|3569|7099|1493|4609|3304|7124|4846
Hepatocellular carcinoma	KEGG DISEASE	0.916667	0.00997689	5728|5925|4893|1029|7161|999|7157|3845|3265|8312|1499
