# Supplementary material for: Pedican: an online gene resource for pediatric cancers with literature evidence
Source: Sci Rep. 2015 Jun 15;5:11435. doi: 10.1038/srep11435 (PMC4466794; doi:10.1038/srep11435)
Supplement: Supplementary Table S4 [file srep11435-s4.xls]

## Sheet: Supple_tableS1
gene	symbol	description	Global prioritization score	rank	rank ratio	Annotation - EnsemblEst score	rank	rank ratio	Annotation - GeneOntology score	rank	rank ratio	Annotation - Interpro score	rank	rank ratio	Annotation - Kegg score	rank	rank ratio	Annotation - Swissprot score	rank	rank ratio	Blast score	rank	rank ratio	CisRegModule score	rank	rank ratio	Expression - SonEtAl score	rank	rank ratio	Expression - SuEtAl score	rank	rank ratio	Interaction - Bind score	rank	rank ratio	Interaction - BioGrid score	rank	rank ratio	Interaction - Hprd score	rank	rank ratio	Interaction - InNetDb score	rank	rank ratio	Interaction - Intact score	rank	rank ratio	Interaction - Mint score	rank
ENSG00000135446	CDK4	Cell division protein kinase 4 (EC 2.7.11.22) (Cyclin-dependent kinase 4) (PSK-J3). [Source:Uniprot/SWISSPROT;Acc:P11802]	1	2.59e-07	0.00156	220	2.08e-21	0.389	65	0	0.146	28	2.48e-06	0.0525	12	2.83e-85	0.0374	7	1.39e-95	0.011	100	1.34e-10	0.156	7	0.0273	0.0183	141	0.731	0.249	45	0.55	0.0784	16	1.38	0.0249	32	1.47	0.0498	92	1.6	0.148	111	1.8	0.173	55	1.83	0.0855	20	1.33
ENSG00000118971	CCND2	G1/S-specific cyclin-D2. [Source:Uniprot/SWISSPROT;Acc:P30279]	2	2.34e-06	0.00311	231	3.31e-21	0.409	339	6.04e-209	0.537	355	1	0.568	39	5.56e-30	0.118	157	3.99e-34	0.247	18	3e-75	0.028	61	0.0356	0.16	251	0.769	0.443	97	0.607	0.169	44	2	0.0824	1	1	0.00467	1	1	0.00622	81	1.63	0.126	4	1	0.00467	18	1.33
ENSG00000140443	IGF1R	Insulin-like growth factor 1 receptor precursor (EC 2.7.10.1) (Insulin-like growth factor I receptor) (IGF-I receptor) (CD221 antigen) [Contains: Insulin-like growth factor 1 receptor alpha chain; Insulin-like growth factor 1 receptor beta chain]. [Source:Uniprot/SWISSPROT;Acc:P08069]	3	2.64e-06	0.00467	12	4.33e-25	0.0212	5	0	0.146	1	2.02e-13	0.00159	14	6.37e-70	0.0436	129	8.97e-38	0.203	21	1e-72	0.0327	5	0.027	0.0131	259	0.771	0.458	459	0.842	0.8	109	3.33	0.168	74	1.72	0.115	39	1.36	0.0607	14	1.17	0.0218	16	1.33	0.0295	85	2.2
ENSG00000113721	PDGFRB	Beta platelet-derived growth factor receptor precursor (EC 2.7.10.1) (PDGF-R-beta) (CD140b antigen). [Source:Uniprot/SWISSPROT;Acc:P09619]	4	6.04e-06	0.00622	184	5.22e-22	0.326	351	3.2e-202	0.556	19	2.23e-11	0.0287	13	5.85e-76	0.0405	39	2.6e-60	0.0614	1	1e-163	0.00778	242	0.153	0.634	202	0.756	0.357	229	0.747	0.399	31	1.75	0.0467	14	1.23	0.0218	26	1.26	0.0404	24	1.25	0.0373	131	3	0.222	16	1.25
ENSG00000183765	CHEK2	Serine/threonine-protein kinase Chk2 (EC 2.7.11.1) (Cds1). [Source:Uniprot/SWISSPROT;Acc:O96017]	5	1.17e-05	0.00778	300	3.86e-19	0.531	91	0	0.146	31	2.48e-06	0.0525	55	6.87e-21	0.171	3	4.5e-97	0.00472	95	2e-11	0.148	52	0.0341	0.136	102	0.718	0.18	159	0.685	0.277	19	1.5	0.0327	53	1.57	0.0824	50	1.4	0.0747	122	1.91	0.19	73	2	0.124	27	1.5
ENSG00000003400	CASP10	Caspase-10 precursor (EC 3.4.22.-) (CASP-10) (ICE-like apoptotic protease 4) (Apoptotic protease Mch-4) (FAS-associated death domain protein interleukin-1B-converting enzyme 2) (FLICE2) [Contains: Caspase-10 subunit p23/17; Caspase-10 subunit p12]. [Source:Uniprot/SWISSPROT;Acc:Q92851]	6	3.87e-05	0.00933	299	3.69e-19	0.529	303	7.08e-236	0.48	320	1	0.568	132	1.29e-06	0.411	160	1.15e-33	0.252	17	2e-79	0.0264	386	none	none	307	0.783	0.542	287	0.78	0.5	6	1	0.00778	27	1.4	0.0435	19	1.22	0.0295	18	1.2	0.028	2	1	0.00467	1	1
ENSG00000065361	ERBB3	Receptor tyrosine-protein kinase erbB-3 precursor (EC 2.7.10.1) (c- erbB3) (Tyrosine kinase-type cell surface receptor HER3). [Source:Uniprot/SWISSPROT;Acc:P21860]	7	6.77e-05	0.0109	99	3.85e-23	0.175	270	2.33e-262	0.428	23	6.16e-08	0.0366	111	1.19e-07	0.346	180	1.25e-31	0.283	4	1e-163	0.00778	91	0.0399	0.238	361	0.793	0.638	182	0.708	0.317	256	none	0.616	7	1.13	0.0109	58	1.5	0.101	11	1.13	0.0171	14	1.33	0.0295	19	1.33
ENSG00000175054	ATR	Serine/threonine-protein kinase ATR (EC 2.7.11.1) (Ataxia telangiectasia and Rad3-related protein) (FRAP-related protein 1). [Source:Uniprot/SWISSPROT;Acc:Q13535]	8	8.7e-05	0.0124	98	3.83e-23	0.173	34	0	0.146	86	0.993	0.137	56	6.87e-21	0.171	279	4.27e-23	0.439	25	5.48e-59	0.0389	389	none	none	355	0.792	0.627	4	0.473	0.00697	27	1.67	0.042	75	1.75	0.117	13	1.13	0.0187	176	2.26	0.274	22	1.33	0.0295	53	2
ENSG00000101412	E2F1	Transcription factor E2F1 (E2F-1) (Retinoblastoma-binding protein 3) (RBBP-3) (PRB-binding protein E2F-1) (PBR3) (Retinoblastoma-associated protein 1) (RBAP-1). [Source:Uniprot/SWISSPROT;Acc:Q01094]	9	0.000119	0.014	339	1.39e-17	0.6	100	0	0.146	162	1	0.568	10	8.18e-97	0.028	57	1.34e-50	0.0898	234	92	0.364	247	0.165	0.647	398	0.802	0.703	147	0.666	0.256	76	2.2	0.117	49	1.53	0.0762	36	1.34	0.056	103	1.77	0.16	7	1.14	0.0109	51	2
ENSG00000103479	RBL2	Retinoblastoma-like protein 2 (130 kDa retinoblastoma-associated protein) (PRB2) (P130) (RBR-2). [Source:Uniprot/SWISSPROT;Acc:Q08999]	10	0.000148	0.0156	150	1.75e-22	0.265	46	0	0.146	79	0.635	0.126	84	1.76e-12	0.262	31	7.59e-66	0.0488	36	2e-44	0.056	394	none	none	607	none	none	95	0.604	0.166	80	2.33	0.124	23	1.36	0.0358	14	1.13	0.0218	21	1.23	0.0327	221	none	0.664	109	3
ENSG00000123374	CDK2	Cell division protein kinase 2 (EC 2.7.11.22) (p33 protein kinase). [Source:Uniprot/SWISSPROT;Acc:P24941]	11	0.000158	0.0171	275	4.64e-20	0.487	84	0	0.146	30	2.48e-06	0.0525	23	7.17e-47	0.0717	46	4.46e-56	0.0724	86	8.94e-13	0.134	413	none	none	179	0.75	0.316	90	0.599	0.157	43	2	0.0824	77	1.78	0.12	157	1.95	0.244	163	2.17	0.252	58	1.88	0.0902	58	2
ENSG00000100393	EP300	Histone acetyltransferase p300 (EC 2.3.1.48) (E1A-associated protein p300). [Source:Uniprot/SWISSPROT;Acc:Q09472]	12	0.000186	0.0187	315	1.14e-18	0.558	95	0	0.146	158	1	0.568	32	2.66e-34	0.0997	16	1.15e-75	0.0252	151	0.942	0.235	92	0.0401	0.241	74	0.696	0.131	42	0.547	0.0732	140	6.8	0.218	160	2.48	0.249	245	2.38	0.381	117	1.88	0.182	49	1.71	0.0747	38	1.6
ENSG00000097007	ABL1	Proto-oncogene tyrosine-protein kinase ABL1 (EC 2.7.10.2) (p150) (c- ABL) (Abelson murine leukemia viral oncogene homolog 1). [Source:Uniprot/SWISSPROT;Acc:P00519]	13	0.000238	0.0202	536	0.000319	0.949	154	0	0.146	10	1.41e-11	0.0175	40	9.44e-29	0.125	30	2.57e-66	0.0472	31	1e-50	0.0467	15	0.0285	0.0393	188	0.752	0.332	200	0.721	0.348	268	none	0.616	229	3.06	0.356	131	1.76	0.204	2	1	0.00311	48	1.71	0.0747	50	1.85
ENSG00000078900	TP73	Tumor protein p73 (p53-like transcription factor) (p53-related protein). [Source:Uniprot/SWISSPROT;Acc:O15350]	14	0.000238	0.0218	481	3.94e-08	0.851	142	0	0.146	84	0.746	0.134	88	7.81e-11	0.277	29	6.19e-67	0.0457	23	5.66e-69	0.0358	388	none	none	606	none	none	521	0.867	0.908	82	2.33	0.124	12	1.2	0.0187	9	1.1	0.014	519	none	0.9	96	2	0.124	15	1.25
ENSG00000103197	TSC2	Tuberin (Tuberous sclerosis 2 protein). [Source:Uniprot/SWISSPROT;Acc:P49815]	15	0.000297	0.0233	165	2.72e-22	0.292	52	0	0.146	126	1	0.568	94	1.17e-09	0.293	12	6.28e-83	0.0189	299	273	0.465	509	none	none	195	0.754	0.345	173	0.697	0.301	147	9	0.227	249	3.5	0.389	87	1.57	0.134	107	1.8	0.166	70	2	0.124	87	2.25
ENSG00000132155	RAF1	RAF proto-oncogene serine/threonine-protein kinase (EC 2.7.11.1) (Raf- 1) (C-RAF) (cRaf). [Source:Uniprot/SWISSPROT;Acc:P04049]	16	0.000313	0.0249	281	6.5e-20	0.497	274	4.11e-256	0.434	47	1.47e-05	0.0717	4	1.35e-132	0.0125	58	1.74e-50	0.0913	2	1e-163	0.00778	383	none	none	563	0.906	0.995	28	0.524	0.0488	86	2.63	0.134	54	1.58	0.084	83	1.56	0.129	94	1.71	0.146	54	1.82	0.084	86	2.22
ENSG00000005339	CREBBP	CREB-binding protein (EC 2.3.1.48). [Source:Uniprot/SWISSPROT;Acc:Q92793]	17	0.000386	0.0264	188	6.01e-22	0.333	252	2.01e-277	0.399	278	1	0.568	33	2.66e-34	0.0997	69	3.35e-47	0.109	155	1.26	0.241	3	0.0262	0.00785	399	0.802	0.705	144	0.661	0.251	111	3.57	0.173	200	2.81	0.311	251	2.45	0.39	148	2.07	0.23	107	2.22	0.166	98	2.8
ENSG00000169032	MAP2K1	Dual specificity mitogen-activated protein kinase kinase 1 (EC 2.7.12.2) (MAP kinase kinase 1) (MAPKK 1) (ERK activator kinase 1) (MAPK/ERK kinase 1) (MEK1). [Source:Uniprot/SWISSPROT;Acc:Q02750]	18	0.000424	0.028	48	4.2e-24	0.085	267	1.21e-264	0.423	36	2.48e-06	0.0525	1	3.18e-143	0.00312	176	4.88e-32	0.277	73	4.24e-16	0.114	30	0.0303	0.0785	189	0.753	0.334	114	0.624	0.199	46	2	0.0824	128	2.13	0.199	199	2.06	0.309	344	4.33	0.535	172	4	0.267	42	1.67
ENSG00000142208	AKT1	RAC-alpha serine/threonine-protein kinase (EC 2.7.11.1) (RAC-PK-alpha) (Protein kinase B) (PKB) (C-AKT). [Source:Uniprot/SWISSPROT;Acc:P31749]	19	0.000432	0.0295	23	1.01e-24	0.0407	8	0	0.146	24	2.48e-06	0.0525	3	4.66e-134	0.00935	184	3.16e-31	0.29	78	2.45e-15	0.121	58	0.0351	0.152	341	0.788	0.602	126	0.641	0.22	217	none	0.616	258	3.6	0.401	243	2.36	0.378	52	1.49	0.0809	195	6	0.306	46	1.8
ENSG00000174775	HRAS	GTPase HRas precursor (Transforming protein p21) (p21ras) (H-Ras-1) (c-H-ras) (Ha-Ras). [Source:Uniprot/SWISSPROT;Acc:P01112]	20	0.00044	0.0311	84	2.51e-23	0.149	29	0	0.146	110	1	0.568	6	5.85e-111	0.0187	54	1.51e-51	0.085	20	8.94e-73	0.0311	387	none	none	310	0.783	0.548	194	0.718	0.338	119	4	0.187	67	1.65	0.104	155	1.91	0.241	339	4.2	0.527	164	3.75	0.255	29	1.5
ENSG00000103126	AXIN1	Axin-1 (Axis inhibition protein 1) (hAxin). [Source:Uniprot/SWISSPROT;Acc:O15169]	21	0.000447	0.0327	42	2.97e-24	0.0743	16	0	0.146	98	1	0.568	26	8.96e-43	0.081	10	3.62e-85	0.0157	244	117	0.379	486	none	none	315	0.784	0.557	57	0.565	0.0993	174	none	0.616	52	1.56	0.0793	94	1.6	0.148	48	1.46	0.0747	165	4	0.267	45	1.8
ENSG00000087088	BAX	BAX protein, cytoplasmic isoform gamma. [Source:Uniprot/SWISSPROT;Acc:Q07815]	22	0.00045	0.0342	348	2.58e-17	0.616	102	0	0.146	164	1	0.568	37	1.25e-31	0.115	15	4.1e-79	0.0236	112	2.45e-08	0.174	206	0.0945	0.539	478	0.821	0.845	9	0.486	0.0157	135	6	0.212	63	1.63	0.098	112	1.7	0.176	58	1.52	0.0902	19	1.33	0.0295	89	2.33
ENSG00000012048	BRCA1	Breast cancer type 1 susceptibility protein (RING finger protein 53). [Source:Uniprot/SWISSPROT;Acc:P38398]	23	0.000483	0.0358	193	7.92e-22	0.342	57	0	0.146	129	1	0.568	360	none	none	1	1.18e-102	0.00157	356	402	0.554	539	none	none	242	0.767	0.428	100	0.613	0.174	78	2.25	0.12	61	1.62	0.0949	54	1.42	0.084	67	1.58	0.104	104	2.17	0.162	100	2.9
ENSG00000178568	ERBB4	Receptor tyrosine-protein kinase erbB-4 precursor (EC 2.7.10.1) (p180erbB4) (Tyrosine kinase-type cell surface receptor HER4). [Source:Uniprot/SWISSPROT;Acc:Q15303]	24	0.000571	0.0373	421	1.23e-12	0.745	212	7.8e-307	0.336	2	2.35e-12	0.00318	77	7.54e-13	0.24	189	6.9e-31	0.298	5	1e-163	0.00778	131	0.05	0.343	24	0.628	0.0424	400	0.819	0.697	427	none	0.616	87	1.89	0.134	132	1.77	0.205	273	3.22	0.425	108	2.25	0.17	11	1.15
ENSG00000080839	RBL1	Retinoblastoma-like protein 1 (107 kDa retinoblastoma-associated protein) (PRB1) (P107). [Source:Uniprot/SWISSPROT;Acc:P28749]	25	0.000606	0.0389	455	3.28e-10	0.805	133	0	0.146	80	0.635	0.126	85	1.76e-12	0.262	17	8.75e-75	0.0268	35	3.46e-45	0.0544	393	none	none	135	0.73	0.239	162	0.687	0.282	96	3	0.152	10	1.19	0.0156	10	1.11	0.0156	16	1.18	0.0249	204	9	0.319	169	7
ENSG00000115266	APC2	adenomatosis polyposis coli 2 [Source:RefSeq_peptide;Acc:NP_005874]	26	0.000616	0.0404	404	9.69e-14	0.715	246	5.91e-284	0.39	76	0.427	0.121	25	8.1e-44	0.0779	636	none	none	9	1e-163	0.00778	85	0.0388	0.223	6	0.583	0.0106	267	0.771	0.465	317	none	0.616	4	1	0.00467	29	1.33	0.0498	19	1.22	0.0295	219	none	0.664	276	none
ENSG00000077150	NFKB2	Nuclear factor NF-kappa-B p100 subunit (DNA-binding factor KBF2) (H2TF1) (Lymphocyte translocation chromosome 10) (Oncogene Lyt-10) (Lyt10) [Contains: Nuclear factor NF-kappa-B p52 subunit]. [Source:Uniprot/SWISSPROT;Acc:Q00653]	27	0.000679	0.042	257	1.54e-20	0.455	238	1.53e-287	0.377	266	1	0.568	20	3.24e-56	0.0592	24	2.7e-70	0.0378	144	0.151	0.224	152	0.0601	0.398	118	0.724	0.208	61	0.567	0.106	40	2	0.0824	206	3	0.336	226	2.25	0.351	41	1.4	0.0638	159	3.48	0.247	173	8
ENSG00000177374	HIC1	Hypermethylated in cancer 1 protein (Hic-1) (Zinc finger and BTB domain-containing protein 29). [Source:Uniprot/SWISSPROT;Acc:Q14526]	28	0.000827	0.0435	426	3.67e-12	0.754	126	0	0.146	55	0.169	0.0892	332	none	none	45	4.17e-56	0.0709	67	2.45e-17	0.106	29	0.0303	0.0759	572	none	none	299	0.784	0.521	343	none	0.616	38	1.5	0.0622	59	1.5	0.101	9	1.08	0.014	214	none	0.664	7	1
ENSG00000163513	TGFBR2	TGF-beta receptor type-2 precursor (EC 2.7.11.30) (TGF-beta receptor type II) (TGFR-2) (TGF-beta type II receptor) (Transforming growth factor-beta receptor type II) (TbetaR-II). [Source:Uniprot/SWISSPROT;Acc:P37173]	29	0.000876	0.0451	108	4.89e-23	0.191	302	6.82e-237	0.479	37	2.48e-06	0.0525	24	3.85e-44	0.0748	34	6.03e-65	0.0535	99	5.92e-11	0.154	275	none	0.838	54	0.669	0.0954	160	0.685	0.279	238	none	0.616	312	5.5	0.487	153	1.9	0.238	136	2	0.213	43	1.67	0.0684	13	1.25
ENSG00000071564	TCF3	Transcription factor E2-alpha (Immunoglobulin enhancer-binding factor E12/E47) (Transcription factor 3) (TCF-3) (Immunoglobulin transcription factor 1) (Transcription factor ITF-1) (Kappa-E2-binding factor). [Source:Uniprot/SWISSPROT;Acc:P15923]	30	0.000897	0.0467	142	1.2e-22	0.251	394	1.02e-168	0.624	72	0.173	0.104	341	none	none	79	7.79e-46	0.124	150	0.743	0.233	72	0.0372	0.188	31	0.645	0.0548	50	0.557	0.0871	171	none	0.616	243	3.4	0.378	291	2.88	0.453	167	2.2	0.258	78	2	0.124	210	none
ENSG00000039068	CDH1	Epithelial-cadherin precursor (E-cadherin) (Uvomorulin) (Cadherin-1) (CAM 120/80) (CD324 antigen) [Contains: E-Cad/CTF1; E-Cad/CTF2; E- Cad/CTF3]. [Source:Uniprot/SWISSPROT;Acc:P12830]	31	0.000993	0.0482	166	2.73e-22	0.294	319	1.7e-221	0.506	336	1	0.568	472	none	none	87	6.47e-45	0.137	231	80.5	0.359	144	0.057	0.377	244	0.767	0.431	375	0.81	0.653	7	1	0.00778	62	1.63	0.098	37	1.35	0.0575	413	6.5	0.642	46	1.67	0.0684	3	1
ENSG00000020922	MRE11A	Double-strand break repair protein MRE11A (MRE11 homolog 1) (MRE11 meiotic recombination 11 homolog A). [Source:Uniprot/SWISSPROT;Acc:P49959]	32	0.0011	0.0498	105	4.35e-23	0.186	313	7.75e-227	0.496	330	1	0.568	467	none	none	82	2.51e-45	0.128	171	7.46	0.266	442	none	none	526	0.846	0.929	19	0.511	0.0331	13	1.33	0.0218	264	4	0.423	20	1.22	0.0295	64	1.56	0.0995	8	1.17	0.0124	52	2
ENSG00000165699	TSC1	Hamartin (Tuberous sclerosis 1 protein). [Source:Uniprot/SWISSPROT;Acc:Q92574]	33	0.00112	0.0513	172	3.52e-22	0.304	308	1.7e-230	0.488	325	1	0.568	230	0.606	0.717	11	8.53e-84	0.0173	430	684	0.669	145	0.0571	0.38	19	0.62	0.0336	158	0.683	0.275	148	12	0.23	190	2.75	0.297	32	1.33	0.0498	31	1.31	0.0482	225	none	0.664	66	2
ENSG00000112576	CCND3	G1/S-specific cyclin-D3. [Source:Uniprot/SWISSPROT;Acc:P30281]	34	0.00122	0.0529	605	none	none	282	3.06e-248	0.447	301	1	0.568	38	5.56e-30	0.118	128	6.6e-38	0.202	24	5e-66	0.0373	173	0.0715	0.453	359	0.793	0.634	82	0.592	0.143	4	1	0.00778	55	1.58	0.0855	38	1.35	0.0591	30	1.31	0.0467	17	1.33	0.0295	12	1.25
ENSG00000198625	MDM4	Mdm4 protein (p53-binding protein Mdm4) (Mdm2-like p53-binding protein) (Mdmx protein) (Double minute 4 protein). [Source:Uniprot/SWISSPROT;Acc:O15151]	35	0.0013	0.0544	636	none	none	180	0	0.146	85	0.791	0.135	89	7.81e-11	0.277	262	8.17e-25	0.413	33	1e-48	0.0498	262	none	0.838	245	0.768	0.433	526	0.872	0.916	536	none	0.616	22	1.33	0.0311	15	1.13	0.0233	1	1	0.00311	1	1	0.00467	23	1.42
ENSG00000142627	EPHA2	Ephrin type-A receptor 2 precursor (EC 2.7.10.1) (Tyrosine-protein kinase receptor ECK) (Epithelial cell kinase). [Source:Uniprot/SWISSPROT;Acc:P29317]	36	0.00174	0.056	320	2.75e-18	0.566	269	2.17e-263	0.426	15	1.41e-11	0.0175	223	0.456	0.698	186	3.23e-31	0.291	27	2.45e-52	0.042	129	0.0497	0.338	283	0.777	0.5	382	0.814	0.666	137	6	0.212	197	2.8	0.306	111	1.67	0.17	35	1.33	0.0544	3	1	0.00467	181	none
ENSG00000087586	AURKA	Serine/threonine-protein kinase 6 (EC 2.7.11.1) (Aurora kinase A) (Aurora-A) (Serine/threonine kinase 15) (Aurora/IPL1-related kinase 1) (Aurora-related kinase 1) (hARK1) (Breast-tumor-amplified kinase). [Source:Uniprot/SWISSPROT;Acc:O14965]	37	0.00184	0.0575	213	1.71e-21	0.377	337	2.67e-210	0.534	38	2.48e-06	0.0525	326	none	none	47	4.46e-56	0.0724	75	6e-16	0.117	407	none	none	84	0.707	0.148	135	0.655	0.235	5	1	0.00778	359	none	0.779	227	2.25	0.351	153	2.1	0.238	52	1.8	0.0809	197	none
ENSG00000105976	MET	Hepatocyte growth factor receptor precursor (EC 2.7.10.1) (HGF receptor) (Scatter factor receptor) (SF receptor) (HGF/SF receptor) (Met proto-oncogene tyrosine kinase) (c-Met). [Source:Uniprot/SWISSPROT;Acc:P08581]	38	0.00185	0.0591	170	3.31e-22	0.301	53	0	0.146	6	1.41e-11	0.0175	31	2.01e-36	0.0966	14	1.27e-80	0.022	32	1e-48	0.0498	392	none	none	481	0.823	0.85	216	0.73	0.376	120	4	0.187	129	2.14	0.201	55	1.44	0.0855	524	none	0.9	154	3	0.222	150	5
ENSG00000100811	YY1	Transcriptional repressor protein YY1 (Yin and yang 1) (YY-1) (Delta transcription factor) (NF-E1). [Source:Uniprot/SWISSPROT;Acc:P25490]	39	0.00202	0.0607	149	1.38e-22	0.264	304	2.22e-235	0.482	321	1	0.568	463	none	none	289	5.56e-22	0.455	63	2.45e-18	0.0964	6	0.0271	0.0157	124	0.727	0.219	8	0.483	0.0139	33	1.8	0.0513	92	2	0.165	140	1.82	0.218	228	2.76	0.355	332	none	0.664	357	none
ENSG00000100644	HIF1A	Hypoxia-inducible factor 1 alpha (HIF-1 alpha) (HIF1 alpha) (ARNT- interacting protein) (Member of PAS protein 1) (Basic-helix-loop- helix-PAS protein MOP1). [Source:Uniprot/SWISSPROT;Acc:Q16665]	40	0.00207	0.0622	128	7.6e-23	0.227	40	0	0.146	60	0.173	0.104	158	0.0154	0.495	220	2.34e-28	0.346	489	847	0.76	27	0.03	0.0707	344	0.788	0.608	130	0.645	0.226	12	1.17	0.0171	68	1.67	0.109	115	1.71	0.179	144	2.03	0.224	105	2.2	0.163	94	2.67
ENSG00000167601	AXL	Tyrosine-protein kinase receptor UFO precursor (EC 2.7.10.1) (AXL oncogene). [Source:Uniprot/SWISSPROT;Acc:P30530]	41	0.00221	0.0638	39	2.51e-24	0.069	263	2.84e-267	0.417	14	1.41e-11	0.0175	323	none	none	73	1.07e-46	0.115	26	4.24e-55	0.0404	390	none	none	418	0.806	0.739	277	0.774	0.483	81	2.33	0.124	56	1.6	0.0902	77	1.54	0.12	121	1.91	0.188	267	none	0.664	308	none
ENSG00000154229	PRKCA	Protein kinase C alpha type (EC 2.7.11.13) (PKC-alpha) (PKC-A). [Source:Uniprot/SWISSPROT;Acc:P17252]	42	0.00244	0.0653	235	3.73e-21	0.416	72	0	0.146	44	1.47e-05	0.0717	27	1.85e-42	0.0841	377	3.79e-15	0.594	85	6.48e-14	0.132	89	0.0395	0.233	129	0.728	0.228	591	none	none	594	none	0.616	238	3.29	0.37	344	3.38	0.535	43	1.42	0.0669	231	none	0.664	93	2.6
ENSG00000109320	NFKB1	Nuclear factor NF-kappa-B p105 subunit (DNA-binding factor KBF1) (EBP- 1) [Contains: Nuclear factor NF-kappa-B p50 subunit]. [Source:Uniprot/SWISSPROT;Acc:P19838]	43	0.00274	0.0669	102	3.94e-23	0.181	35	0	0.146	115	1	0.568	18	3.24e-56	0.0592	226	5.7e-28	0.356	193	24.6	0.3	453	none	none	298	0.781	0.527	29	0.524	0.0505	30	1.75	0.0467	182	2.63	0.283	158	1.97	0.246	44	1.42	0.0684	207	10	0.322	172	7.33
ENSG00000172216	CEBPB	CCAAT/enhancer-binding protein beta (C/EBP beta) (Nuclear factor NF- IL6) (Transcription factor 5). [Source:Uniprot/SWISSPROT;Acc:P17676]	44	0.00276	0.0684	27	1.1e-24	0.0478	10	0	0.146	92	1	0.568	349	none	none	274	2.25e-23	0.431	169	5.41	0.263	122	0.0487	0.319	116	0.723	0.205	215	0.73	0.375	139	6.5	0.216	153	2.38	0.236	100	1.61	0.156	171	2.24	0.266	31	1.5	0.0513	120	3.5
ENSG00000164305	CASP3	Caspase-3 precursor (EC 3.4.22.-) (CASP-3) (Apopain) (Cysteine protease CPP32) (Yama protein) (CPP-32) (SREBP cleavage activity 1) (SCA-1) [Contains: Caspase-3 p17 subunit; Caspase-3 p12 subunit]. [Source:Uniprot/SWISSPROT;Acc:P42574]	45	0.00286	0.07	216	1.79e-21	0.382	64	0	0.146	136	1	0.568	35	1.92e-33	0.109	251	5.63e-26	0.395	41	3.16e-39	0.0638	395	none	none	256	0.771	0.452	96	0.604	0.167	77	2.25	0.12	183	2.67	0.289	224	2.23	0.348	73	1.6	0.112	186	5	0.294	133	4
ENSG00000186575	NF2	Merlin (Moesin-ezrin-radixin-like protein) (Neurofibromin-2) (Schwannomin) (Schwannomerlin). [Source:Uniprot/SWISSPROT;Acc:P35240]	46	0.00326	0.0715	52	4.74e-24	0.092	19	0	0.146	101	1	0.568	351	none	none	2	1.11e-97	0.00315	225	69.4	0.35	220	0.125	0.576	197	0.754	0.348	122	0.634	0.213	142	7	0.221	198	2.8	0.306	114	1.7	0.176	152	2.09	0.236	282	none	0.664	319	none
ENSG00000100030	MAPK1	Mitogen-activated protein kinase 1 (EC 2.7.11.24) (Extracellular signal-regulated kinase 2) (ERK-2) (Mitogen-activated protein kinase 2) (MAP kinase 2) (MAPK 2) (p42-MAPK) (ERT1). [Source:Uniprot/SWISSPROT;Acc:P28482]	47	0.00361	0.0731	143	1.23e-22	0.253	44	0	0.146	27	2.48e-06	0.0525	2	7.01e-143	0.00623	72	6.6e-47	0.113	93	8.94e-12	0.145	272	none	0.838	17	0.616	0.03	109	0.62	0.19	94	3	0.152	282	4.17	0.439	252	2.46	0.392	130	1.99	0.202	197	6	0.306	118	3.2
ENSG00000122025	FLT3	FL cytokine receptor precursor (EC 2.7.10.1) (Tyrosine-protein kinase receptor FLT3) (Stem cell tyrosine kinase 1) (STK-1) (CD135 antigen). [Source:Uniprot/SWISSPROT;Acc:P36888]	48	0.00364	0.0747	552	0.0055	0.977	156	0	0.146	3	3.42e-12	0.00478	140	1.52e-05	0.436	185	3.23e-31	0.291	10	2e-120	0.0156	257	0.226	0.673	503	0.831	0.889	306	0.787	0.533	60	2	0.0824	35	1.5	0.0622	142	1.83	0.221	97	1.72	0.151	255	none	0.664	299	none
ENSG00000009307	CSDE1|NRAS	GTPase NRas precursor (Transforming protein N-Ras). [Source:Uniprot/SWISSPROT;Acc:P01111]	49	0.00438	0.0762	34	1.97e-24	0.0602	13	0	0.146	95	1	0.568	8	4.67e-106	0.0249	44	2.48e-56	0.0693	374	469	0.582	119	0.0484	0.312	254	0.77	0.449	56	0.564	0.0976	92	3	0.152	57	1.6	0.0902	204	2.11	0.317	146	2.05	0.227	203	7	0.314	65	2
ENSG00000140538	NTRK3	NT-3 growth factor receptor precursor (EC 2.7.10.1) (Neurotrophic tyrosine kinase receptor type 3) (TrkC tyrosine kinase) (GP145-TrkC) (Trk-C). [Source:Uniprot/SWISSPROT;Acc:Q16288]	50	0.00441	0.0778	513	4.88e-06	0.908	148	0	0.146	5	7.06e-12	0.00637	322	none	none	201	3.06e-30	0.315	6	1e-163	0.00778	48	0.0339	0.126	94	0.714	0.166	140	0.658	0.244	224	none	0.616	138	2.25	0.216	67	1.5	0.101	75	1.61	0.117	241	none	0.664	68	2
ENSG00000125398	SOX9	Transcription factor SOX-9. [Source:Uniprot/SWISSPROT;Acc:P48436]	51	0.00468	0.0793	164	2.7e-22	0.29	51	0	0.146	125	1	0.568	358	none	none	137	6.78e-37	0.216	366	429	0.569	226	0.133	0.592	304	0.782	0.537	284	0.779	0.495	22	1.5	0.0327	90	2	0.165	85	1.57	0.134	264	3.13	0.411	362	none	0.664	385	none
ENSG00000026103	FAS	Tumor necrosis factor receptor superfamily member 6 precursor (FASLG receptor) (Apoptosis-mediating surface antigen FAS) (Apo-1 antigen) (CD95 antigen). [Source:Uniprot/SWISSPROT;Acc:P25445]	52	0.0048	0.0809	296	2.46e-19	0.524	89	0	0.146	153	1	0.568	60	3.54e-19	0.187	135	4.26e-37	0.213	278	193	0.432	302	none	0.838	248	0.769	0.438	63	0.572	0.11	41	2	0.0824	80	1.82	0.124	63	1.5	0.101	39	1.38	0.0607	13	1.3	0.0202	26	1.5
ENSG00000102755	FLT1	Vascular endothelial growth factor receptor 1 precursor (EC 2.7.10.1) (VEGFR-1) (Vascular permeability factor receptor) (Tyrosine-protein kinase receptor FLT) (Flt-1) (Tyrosine-protein kinase FRT) (Fms-like tyrosine kinase 1). [Source:Uniprot/SWISSPROT;Acc:P17948]	53	0.00506	0.0824	326	5.38e-18	0.577	96	0	0.146	17	2.23e-11	0.0287	127	3.91e-07	0.396	200	3.06e-30	0.315	11	1e-96	0.0171	259	none	0.838	471	0.819	0.832	373	0.81	0.65	64	2	0.0824	246	3.5	0.389	43	1.38	0.0653	33	1.32	0.0513	227	none	0.664	67	2
ENSG00000129473	BCL2L2	Apoptosis regulator Bcl-W (Bcl-2-like 2 protein). [Source:Uniprot/SWISSPROT;Acc:Q92843]	54	0.00517	0.084	13	4.33e-25	0.023	6	0	0.146	77	0.513	0.123	344	none	none	407	9.83e-13	0.639	45	3.87e-31	0.07	158	0.0634	0.414	44	0.658	0.0777	302	0.786	0.526	346	none	0.616	20	1.33	0.0311	12	1.13	0.0187	356	4.53	0.554	40	1.6	0.0622	193	none
ENSG00000113522	RAD50	DNA repair protein RAD50 (EC 3.6.-.-) (hRAD50). [Source:Uniprot/SWISSPROT;Acc:Q92878]	55	0.00521	0.0855	134	9.44e-23	0.237	307	1.02e-230	0.487	324	1	0.568	464	none	none	63	8.33e-49	0.0992	163	3.25	0.253	283	none	0.838	433	0.809	0.765	15	0.504	0.0261	1	1	0.00778	263	4	0.423	34	1.33	0.0498	68	1.59	0.106	50	1.75	0.0778	56	2
ENSG00000148053	NTRK2	BDNF/NT-3 growth factors receptor precursor (EC 2.7.10.1) (Neurotrophic tyrosine kinase receptor type 2) (TrkB tyrosine kinase) (GP145-TrkB) (Trk-B). [Source:Uniprot/SWISSPROT;Acc:Q16620]	56	0.00554	0.0871	173	3.55e-22	0.306	54	0	0.146	4	7.06e-12	0.00637	112	1.29e-07	0.352	127	3.97e-38	0.2	3	1e-163	0.00778	258	none	0.838	34	0.648	0.0601	289	0.78	0.503	333	none	0.616	134	2.2	0.207	21	1.24	0.0327	287	3.39	0.446	378	none	0.664	75	2
ENSG00000121879	PIK3CA	Phosphatidylinositol-4,5-bisphosphate 3-kinase catalytic subunit alpha isoform (EC 2.7.1.153) (PI3-kinase p110 subunit alpha) (PtdIns-3- kinase p110) (PI3K). [Source:Uniprot/SWISSPROT;Acc:P42336]	57	0.00556	0.0886	248	8.86e-21	0.439	187	4.99e-322	0.296	227	1	0.568	5	4.89e-128	0.0156	229	1.16e-27	0.361	128	0.000316	0.199	426	none	none	136	0.73	0.24	34	0.538	0.0592	161	none	0.616	133	2.2	0.207	222	2.22	0.344	201	2.5	0.316	313	none	0.664	72	2
ENSG00000126934	MAP2K2	Dual specificity mitogen-activated protein kinase kinase 2 (EC 2.7.12.2) (MAP kinase kinase 2) (MAPKK 2) (ERK activator kinase 2) (MAPK/ERK kinase 2) (MEK2). [Source:Uniprot/SWISSPROT;Acc:P36507]	58	0.0061	0.0902	21	9.3e-25	0.0372	454	1.31e-128	0.719	43	2.48e-06	0.0525	7	8.01e-109	0.0218	170	8.19e-33	0.268	82	1.55e-14	0.128	411	none	none	443	0.811	0.783	76	0.586	0.132	116	4	0.187	28	1.4	0.0435	30	1.33	0.0498	132	2	0.213	117	2.5	0.188	228	none
ENSG00000169679	BUB1	Mitotic checkpoint serine/threonine-protein kinase BUB1 (EC 2.7.11.1) (hBUB1) (BUB1A). [Source:Uniprot/SWISSPROT;Acc:O43683]	59	0.00629	0.0918	324	3.93e-18	0.573	235	2.01e-289	0.372	49	0.000994	0.078	78	1.71e-12	0.249	25	4.19e-69	0.0394	140	0.0855	0.218	431	none	none	89	0.71	0.157	87	0.598	0.152	194	none	0.616	185	2.67	0.289	79	1.56	0.123	196	2.44	0.305	138	3	0.222	61	2
ENSG00000138376	BARD1	BRCA1-associated RING domain protein 1 (BARD-1). [Source:Uniprot/SWISSPROT;Acc:Q99728]	60	0.0063	0.0933	204	1.26e-21	0.361	60	0	0.146	132	1	0.568	362	none	none	90	4.44e-44	0.142	120	3e-06	0.187	278	none	0.838	128	0.728	0.226	48	0.554	0.0836	88	2.71	0.137	82	1.83	0.128	120	1.73	0.187	307	3.67	0.477	190	5	0.294	153	5
ENSG00000015475	BID	BH3-interacting domain death agonist (BID) (p22 BID) [Contains: BH3- interacting domain death agonist p15 (p15 BID); BH3-interacting domain death agonist p13 (p13 BID); BH3-interacting domain death agonist p11 (p11 BID)]. [Source:Uniprot/SWISSPROT;Acc:P55957]	61	0.0063	0.0949	73	1.57e-23	0.129	298	4.79e-240	0.472	316	1	0.568	66	6.16e-15	0.206	247	2.43e-26	0.389	346	386	0.537	536	none	none	51	0.666	0.0901	55	0.562	0.0958	173	none	0.616	100	2	0.165	17	1.21	0.0264	316	3.81	0.491	113	2.33	0.176	4	1
ENSG00000173801	JUP	Junction plakoglobin (Desmoplakin-3) (Desmoplakin III). [Source:Uniprot/SWISSPROT;Acc:P14923]	62	0.00686	0.0964	14	5.26e-25	0.0248	519	5.87e-71	0.823	75	0.418	0.119	135	4.05e-06	0.424	514	1.03e-07	0.809	8	1e-163	0.00778	156	0.0631	0.408	400	0.802	0.707	265	0.769	0.462	59	2	0.0824	50	1.55	0.0778	40	1.37	0.0622	200	2.47	0.311	80	2	0.124	14	1.25
ENSG00000134954	ETS1	C-ets-1 protein (p54). [Source:Uniprot/SWISSPROT;Acc:P14921]	63	0.00693	0.098	114	5.68e-23	0.202	36	0	0.146	116	1	0.568	108	6.42e-08	0.336	125	1.99e-38	0.197	81	5e-15	0.126	410	none	none	211	0.758	0.373	119	0.629	0.207	212	none	0.616	210	3	0.336	70	1.5	0.101	199	2.46	0.309	312	none	0.664	31	1.5
ENSG00000139618	BRCA2	Breast cancer type 2 susceptibility protein (Fanconi anemia group D1 protein). [Source:Uniprot/SWISSPROT;Acc:P51587]	64	0.00726	0.0995	579	none	none	258	7.78e-273	0.409	283	1	0.568	92	1.53e-10	0.287	52	4.61e-52	0.0819	228	76	0.355	476	none	none	209	0.757	0.369	127	0.642	0.221	118	4	0.187	36	1.5	0.0622	93	1.6	0.148	118	1.89	0.184	72	2	0.124	105	3
ENSG00000123080	CDKN2C	Cyclin-dependent kinase 6 inhibitor (p18-INK6) (Cyclin-dependent kinase 4 inhibitor C) (p18-INK4c). [Source:Uniprot/SWISSPROT;Acc:P42773]	65	0.00737	0.101	205	1.31e-21	0.363	191	1.61e-319	0.303	231	1	0.568	81	1.71e-12	0.249	37	2.77e-62	0.0583	74	4.47e-16	0.115	406	none	none	522	0.843	0.922	145	0.661	0.253	51	2	0.0824	2	1	0.00467	207	2.14	0.323	25	1.25	0.0373	62	2	0.124	103	3
ENSG00000054523	KIF1B	Kinesin-like protein KIF1B (Klp). [Source:Uniprot/SWISSPROT;Acc:O60333]	66	0.00785	0.103	46	3.68e-24	0.0814	438	3.14e-141	0.694	441	1	0.568	534	none	none	181	1.59e-31	0.285	329	349	0.512	49	0.0339	0.128	9	0.589	0.0159	264	0.768	0.46	58	2	0.0824	94	2	0.165	284	2.8	0.443	416	6.56	0.647	36	1.5	0.0513	55	2
ENSG00000077782	FGFR1	Basic fibroblast growth factor receptor 1 precursor (EC 2.7.10.1) (FGFR-1) (bFGF-R) (Fms-like tyrosine kinase 2) (c-fgr) (CD331 antigen). [Source:Uniprot/SWISSPROT;Acc:P11362]	67	0.00806	0.104	229	2.56e-21	0.405	70	0	0.146	21	1.08e-10	0.0334	28	1.69e-41	0.0872	36	9.15e-64	0.0567	13	1.41e-89	0.0202	385	none	none	240	0.767	0.424	248	0.76	0.432	304	none	0.616	76	1.75	0.117	266	2.64	0.414	283	3.35	0.44	375	none	0.664	397	none
ENSG00000173020	ADRBK1	Beta-adrenergic receptor kinase 1 (EC 2.7.11.15) (Beta-ARK-1) (G- protein coupled receptor kinase 2). [Source:Uniprot/SWISSPROT;Acc:P25098]	68	0.00808	0.106	64	1.12e-23	0.113	24	0	0.146	48	0.000994	0.078	328	none	none	297	3.28e-21	0.468	102	4e-10	0.159	50	0.034	0.131	314	0.784	0.555	77	0.586	0.134	186	none	0.616	339	7.5	0.527	358	3.89	0.557	110	1.8	0.17	262	none	0.664	8	1
ENSG00000107643	MAPK8	Mitogen-activated protein kinase 8 (EC 2.7.11.24) (Stress-activated protein kinase JNK1) (c-Jun N-terminal kinase 1) (JNK-46). [Source:Uniprot/SWISSPROT;Acc:P45983]	69	0.00827	0.107	446	1.07e-10	0.789	130	0	0.146	32	2.48e-06	0.0525	29	5.31e-41	0.0903	232	1.78e-27	0.365	105	7.07e-10	0.162	1	0.0247	0.00262	201	0.756	0.355	448	0.837	0.78	123	4	0.187	194	2.77	0.3	156	1.94	0.243	341	4.29	0.53	418	none	0.664	9	1
ENSG00000149269	PAK1	Serine/threonine-protein kinase PAK 1 (EC 2.7.11.1) (p21-activated kinase 1) (PAK-1) (P65-PAK) (Alpha-PAK). [Source:Uniprot/SWISSPROT;Acc:Q13153]	70	0.00832	0.109	77	1.87e-23	0.136	204	1.31e-312	0.323	34	2.48e-06	0.0525	61	3.46e-18	0.19	239	5.98e-27	0.376	55	3.46e-22	0.0855	402	none	none	35	0.648	0.0618	256	0.763	0.446	143	7	0.221	164	2.5	0.263	202	2.09	0.314	447	8.5	0.695	93	2	0.124	161	5.5
ENSG00000179295	PTPN11	Tyrosine-protein phosphatase non-receptor type 11 (EC 3.1.3.48) (Protein-tyrosine phosphatase 2C) (PTP-2C) (PTP-1D) (SH-PTP3) (SH- PTP2) (SHP-2) (Shp2). [Source:Uniprot/SWISSPROT;Acc:Q06124]	71	0.00852	0.11	41	2.85e-24	0.0726	15	0	0.146	97	1	0.568	86	3.88e-11	0.268	120	6.38e-39	0.189	309	296	0.481	516	none	none	534	0.853	0.943	54	0.561	0.0941	74	2.2	0.117	159	2.46	0.247	196	2.02	0.305	360	4.6	0.56	121	2.5	0.188	59	2
ENSG00000089685	BIRC5	Baculoviral IAP repeat-containing protein 5 (Apoptosis inhibitor survivin) (Apoptosis inhibitor 4). [Source:Uniprot/SWISSPROT;Acc:O15392]	72	0.00899	0.112	60	9.52e-24	0.106	23	0	0.146	105	1	0.568	59	1.86e-19	0.184	55	3.89e-51	0.0866	308	296	0.479	515	none	none	193	0.754	0.341	134	0.653	0.233	50	2	0.0824	239	3.33	0.373	144	1.86	0.224	91	1.68	0.142	251	none	0.664	136	4
ENSG00000079246	XRCC5	ATP-dependent DNA helicase 2 subunit 2 (EC 3.6.1.-) (ATP-dependent DNA helicase II 80 kDa subunit) (Lupus Ku autoantigen protein p86) (Ku86) (Ku80) (86 kDa subunit of Ku antigen) (Thyroid-lupus autoantigen) (TLAA) (CTC box-binding factor 85 kDa subunit) ( [Source:Uniprot/SWISSPROT;Acc:P13010]	73	0.00955	0.114	199	1.12e-21	0.352	370	8.48e-187	0.586	383	1	0.568	497	none	none	122	9.84e-39	0.192	217	53.9	0.337	290	none	0.838	297	0.781	0.525	1	0.443	0.00174	11	1.17	0.0171	260	3.75	0.406	139	1.81	0.216	82	1.63	0.126	12	1.29	0.0187	182	none
ENSG00000126561	STAT5A	Signal transducer and activator of transcription 5A. [Source:Uniprot/SWISSPROT;Acc:P42229]	74	0.0101	0.115	45	3.41e-24	0.0796	18	0	0.146	100	1	0.568	49	1.71e-22	0.153	410	1.25e-12	0.646	423	673	0.658	339	none	0.838	57	0.673	0.101	108	0.619	0.188	205	none	0.616	85	1.87	0.132	82	1.56	0.128	83	1.63	0.129	66	2	0.124	91	2.5
ENSG00000166949	SMAD3	Mothers against decapentaplegic homolog 3 (SMAD 3) (Mothers against DPP homolog 3) (Mad3) (hMAD-3) (JV15-2) (hSMAD3). [Source:Uniprot/SWISSPROT;Acc:P84022]	75	0.0117	0.117	83	2.49e-23	0.147	28	0	0.146	109	1	0.568	21	5.43e-52	0.0654	281	6.72e-23	0.443	525	974	0.816	36	0.0311	0.0942	327	0.786	0.578	131	0.648	0.228	132	5.1	0.205	163	2.5	0.263	234	2.33	0.369	29	1.29	0.0451	202	7	0.314	177	11
ENSG00000118260	CREB1	cAMP response element-binding protein (CREB). [Source:Uniprot/SWISSPROT;Acc:P16220]	76	0.0121	0.118	47	4.16e-24	0.0832	210	1.6e-307	0.333	243	1	0.568	50	3.34e-22	0.156	431	6.24e-12	0.679	527	981	0.82	118	0.0479	0.309	85	0.708	0.15	21	0.517	0.0366	35	2	0.0824	195	2.8	0.306	269	2.67	0.421	388	5.5	0.605	122	2.5	0.188	143	4.5
ENSG00000113580	NR3C1	Glucocorticoid receptor (GR). [Source:Uniprot/SWISSPROT;Acc:P04150]	77	0.0121	0.12	115	5.84e-23	0.204	349	5.59e-203	0.553	365	1	0.568	261	1	0.879	60	1.23e-49	0.0945	390	532	0.607	550	none	none	351	0.79	0.62	26	0.523	0.0453	14	1.33	0.0218	181	2.63	0.281	175	2	0.275	177	2.27	0.275	32	1.5	0.0513	124	3.67
ENSG00000112242	E2F3	Transcription factor E2F3 (E2F-3). [Source:Uniprot/SWISSPROT;Acc:O00716]	78	0.0122	0.121	53	5.41e-24	0.0938	20	0	0.146	102	1	0.568	9	8.18e-97	0.028	161	1.28e-33	0.254	546	none	0.913	150	0.0595	0.393	585	none	none	632	none	none	632	none	0.616	60	1.6	0.0902	11	1.11	0.0156	100	1.74	0.156	257	none	0.664	110	3
ENSG00000122691	TWIST1	Twist-related protein 1 (H-twist). [Source:Uniprot/SWISSPROT;Acc:Q15672]	79	0.0122	0.123	364	2.54e-16	0.644	107	0	0.146	62	0.173	0.104	334	none	none	164	3.06e-33	0.258	138	0.039	0.215	83	0.0383	0.217	566	0.926	1	294	0.783	0.512	338	none	0.616	29	1.4	0.0435	91	1.6	0.148	123	1.92	0.191	268	none	0.664	309	none
ENSG00000119950	MXI1	MAX-interacting protein 1 (Protein MXI1). [Source:Uniprot/SWISSPROT;Acc:P50539]	80	0.0132	0.124	111	5.31e-23	0.196	289	1.89e-245	0.458	71	0.173	0.104	340	none	none	101	1.58e-41	0.159	121	3.87e-06	0.188	78	0.0377	0.204	75	0.699	0.133	520	0.867	0.906	531	none	0.616	120	2	0.165	65	1.5	0.101	223	2.73	0.347	329	none	0.664	354	none
ENSG00000066468	FGFR2	Fibroblast growth factor receptor 2 precursor (EC 2.7.10.1) (FGFR-2) (Keratinocyte growth factor receptor 2) (CD332 antigen). [Source:Uniprot/SWISSPROT;Acc:P21802]	81	0.0132	0.126	233	3.35e-21	0.412	71	0	0.146	7	1.41e-11	0.0175	43	1.99e-27	0.134	42	6.88e-58	0.0661	14	7.94e-89	0.0218	13	0.0283	0.034	247	0.769	0.436	312	0.789	0.544	353	none	0.616	348	9	0.543	430	6.33	0.669	303	3.6	0.471	392	none	0.664	410	none
ENSG00000159216	RUNX1	Runt-related transcription factor 1 (Core-binding factor, alpha 2 subunit) (CBF-alpha 2) (Acute myeloid leukemia 1 protein) (Oncogene AML-1) (Polyomavirus enhancer-binding protein 2 alpha B subunit) (PEBP2-alpha B) (PEA2-alpha B) (SL3-3 enhancer factor 1 [Source:Uniprot/SWISSPROT;Acc:Q01196]	82	0.0133	0.128	86	2.69e-23	0.152	30	0	0.146	111	1	0.568	63	8.4e-18	0.196	20	3.13e-73	0.0315	152	1.04	0.236	436	none	none	107	0.719	0.189	153	0.675	0.267	233	none	0.616	236	3.25	0.367	203	2.09	0.316	549	none	0.9	557	none	0.664	44	1.75
ENSG00000116016	EPAS1	Endothelial PAS domain-containing protein 1 (EPAS-1) (Member of PAS protein 2) (Basic-helix-loop-helix-PAS protein MOP2) (Hypoxia- inducible factor 2 alpha) (HIF-2 alpha) (HIF2 alpha) (HIF-1 alpha-like factor) (HLF). [Source:Uniprot/SWISSPROT;Acc:Q99814]	83	0.0136	0.129	18	7.14e-25	0.0319	196	5.87e-317	0.311	67	0.173	0.104	159	0.0154	0.495	288	4.65e-22	0.454	457	751	0.711	577	none	none	432	0.809	0.763	221	0.737	0.385	54	2	0.0824	266	4	0.423	128	1.75	0.194	102	1.75	0.157	69	2	0.124	128	4
ENSG00000068078	FGFR3	Fibroblast growth factor receptor 3 precursor (EC 2.7.10.1) (FGFR-3) (CD333 antigen). [Source:Uniprot/SWISSPROT;Acc:P22607]	84	0.0138	0.131	357	7.19e-17	0.632	105	0	0.146	8	1.41e-11	0.0175	96	7.82e-09	0.299	35	1.43e-64	0.0551	37	2e-44	0.056	196	0.0808	0.513	207	0.757	0.366	318	0.791	0.554	359	none	0.616	255	3.5	0.389	397	4.56	0.617	291	3.44	0.453	142	3	0.222	238	none
ENSG00000143799	PARP1	Poly [ADP-ribose] polymerase 1 (EC 2.4.2.30) (PARP-1) (ADPRT) (NAD(+) ADP-ribosyltransferase 1) (Poly[ADP-ribose] synthetase 1). [Source:Uniprot/SWISSPROT;Acc:P09874]	85	0.0147	0.132	596	none	none	383	5.47e-175	0.607	395	1	0.568	505	none	none	144	3.55e-36	0.227	172	8.37	0.267	443	none	none	178	0.749	0.314	25	0.523	0.0436	91	3	0.152	202	2.88	0.314	152	1.89	0.235	192	2.41	0.299	26	1.36	0.0404	126	4
ENSG00000105397	TYK2	Non-receptor tyrosine-protein kinase TYK2 (EC 2.7.10.2). [Source:Uniprot/SWISSPROT;Acc:P29597]	86	0.0161	0.134	61	9.56e-24	0.108	435	1.44e-143	0.689	16	1.41e-11	0.0175	240	0.758	0.745	219	2.02e-28	0.345	42	1.41e-34	0.0653	396	none	none	305	0.782	0.539	11	0.49	0.0192	83	2.5	0.131	126	2.11	0.196	106	1.65	0.165	90	1.68	0.14	250	none	0.664	92	2.5
ENSG00000114270	COL7A1	Collagen alpha-1(VII) chain precursor (Long-chain collagen) (LC collagen). [Source:Uniprot/SWISSPROT;Acc:Q02388]	87	0.0164	0.135	197	9.95e-22	0.349	403	3.68e-162	0.639	412	1	0.568	519	none	none	240	9.16e-27	0.378	351	394	0.546	44	0.0332	0.115	510	0.833	0.901	323	0.792	0.563	363	none	0.616	349	9	0.543	436	7.5	0.68	367	4.88	0.571	173	4	0.267	132	4
ENSG00000129355	CDKN2D	Cyclin-dependent kinase 4 inhibitor D (p19-INK4d). [Source:Uniprot/SWISSPROT;Acc:P55273]	88	0.0164	0.137	328	5.82e-18	0.581	97	0	0.146	159	1	0.568	80	1.71e-12	0.249	41	4.43e-58	0.0646	53	3.46e-23	0.0824	401	none	none	487	0.825	0.86	163	0.687	0.284	53	2	0.0824	15	1.25	0.0233	161	2	0.275	8	1.08	0.0124	61	2	0.124	201	none
ENSG00000186868	MAPT	Microtubule-associated protein tau (Neurofibrillary tangle protein) (Paired helical filament-tau) (PHF-tau). [Source:Uniprot/SWISSPROT;Acc:P10636]	89	0.0165	0.138	398	1.87e-14	0.704	119	0	0.146	179	1	0.568	133	2.16e-06	0.414	91	1.22e-43	0.143	417	657	0.649	24	0.0292	0.0628	428	0.808	0.756	228	0.747	0.397	56	2	0.0824	93	2	0.165	75	1.53	0.117	417	6.67	0.65	468	none	0.664	141	4
ENSG00000165025	SYK	Tyrosine-protein kinase SYK (EC 2.7.10.2) (Spleen tyrosine kinase). [Source:Uniprot/SWISSPROT;Acc:P43405]	90	0.0168	0.14	611	none	none	174	0	0.146	12	1.41e-11	0.0175	205	0.242	0.639	133	1.63e-37	0.209	28	2.83e-52	0.0435	391	none	none	371	0.795	0.655	103	0.614	0.179	93	3	0.152	161	2.5	0.263	210	2.15	0.327	156	2.11	0.243	285	none	0.664	36	1.57
ENSG00000171552	BCL2L1	Apoptosis regulator Bcl-X (Bcl-2-like 1 protein). [Source:Uniprot/SWISSPROT;Acc:Q07817]	91	0.017	0.142	155	2.04e-22	0.274	253	8.15e-277	0.401	78	0.54	0.124	36	1.08e-32	0.112	364	3.28e-16	0.573	38	8e-42	0.0591	216	0.122	0.565	458	0.814	0.809	453	0.84	0.789	133	5.33	0.207	24	1.36	0.0358	22	1.24	0.0342	63	1.56	0.098	27	1.38	0.042	37	1.6
ENSG00000037280	FLT4	Vascular endothelial growth factor receptor 3 precursor (EC 2.7.10.1) (VEGFR-3) (Tyrosine-protein kinase receptor FLT4). [Source:Uniprot/SWISSPROT;Acc:P35916]	92	0.0176	0.143	420	1.21e-12	0.743	414	6.3e-154	0.656	20	2.23e-11	0.0287	177	0.067	0.555	74	1.24e-46	0.117	12	2.45e-92	0.0187	384	none	none	501	0.831	0.885	623	none	none	623	none	0.616	226	3	0.336	117	1.71	0.18	20	1.22	0.0311	220	none	0.664	277	none
ENSG00000041982	TNC	Tenascin precursor (TN) (Tenascin-C) (TN-C) (Hexabrachion) (Cytotactin) (Neuronectin) (GMEM) (JI) (Myotendinous antigen) (Glioma- associated-extracellular matrix antigen) (GP 150-225). [Source:Uniprot/SWISSPROT;Acc:P24821]	93	0.0179	0.145	131	9.2e-23	0.232	352	6.76e-200	0.558	367	1	0.568	123	3.13e-07	0.383	264	1.66e-24	0.416	182	16.2	0.283	170	0.0707	0.445	339	0.788	0.599	385	0.815	0.671	413	none	0.616	78	1.8	0.121	124	1.75	0.194	369	5	0.577	437	none	0.664	449	none
ENSG00000118046	STK11	Serine/threonine-protein kinase 11 (EC 2.7.11.1) (Serine/threonine- protein kinase LKB1) (Renal carcinoma antigen NY-REN-19). [Source:Uniprot/SWISSPROT;Acc:Q15831]	94	0.018	0.146	251	1.05e-20	0.444	76	0	0.146	29	2.48e-06	0.0525	227	0.582	0.707	38	9.11e-62	0.0598	104	7.07e-10	0.162	228	0.133	0.597	484	0.824	0.855	227	0.747	0.395	290	none	0.616	72	1.67	0.109	345	3.5	0.54	390	5.5	0.605	145	3	0.222	149	5
ENSG00000132781	MUTYH	A/G-specific adenine DNA glycosylase (EC 3.2.2.-) (MutY homolog) (hMYH). [Source:Uniprot/SWISSPROT;Acc:Q9UIF7]	95	0.018	0.148	442	4.57e-11	0.782	129	0	0.146	187	1	0.568	385	none	none	5	4.8e-96	0.00787	180	15.1	0.28	446	none	none	545	0.864	0.963	62	0.571	0.108	3	1	0.00778	18	1.33	0.0311	45	1.4	0.0747	129	1.99	0.201	269	none	0.664	137	4
ENSG00000017427	IGF1	Insulin-like growth factor IA precursor (IGF-IA) (Somatomedin C) (Mechano growth factor) (MGF). [Source:Uniprot/SWISSPROT;Acc:P01343]	96	0.0188	0.149	117	6.08e-23	0.207	37	0	0.146	117	1	0.568	15	2.08e-61	0.0467	331	1.9e-19	0.521	61	2e-19	0.0949	266	none	0.838	420	0.806	0.742	438	0.834	0.763	32	1.75	0.0467	31	1.44	0.0482	47	1.4	0.0747	271	3.21	0.421	368	none	0.664	390	none
ENSG00000008710	PKD1	Polycystin-1 precursor (Autosomal dominant polycystic kidney disease protein 1). [Source:Uniprot/SWISSPROT;Acc:P98161]	97	0.0192	0.151	152	1.79e-22	0.269	48	0	0.146	122	1	0.568	357	none	none	84	2.77e-45	0.131	119	2.45e-06	0.185	423	none	none	612	none	none	406	0.82	0.707	8	1	0.00778	51	1.56	0.0793	123	1.75	0.194	487	13.5	0.759	514	none	0.664	522	none
ENSG00000177606	JUN	Transcription factor AP-1 (Activator protein 1) (AP1) (Proto-oncogene c-jun) (V-jun avian sarcoma virus 17 oncogene homolog) (p39). [Source:Uniprot/SWISSPROT;Acc:P05412]	98	0.0196	0.152	226	2.47e-21	0.4	67	0	0.146	138	1	0.568	34	2.78e-34	0.106	77	4.18e-46	0.121	289	221	0.449	87	0.0389	0.228	360	0.793	0.636	270	0.773	0.47	108	3.33	0.168	145	2.3	0.226	198	2.04	0.308	208	2.56	0.323	318	none	0.664	84	2.17
ENSG00000102054	RBBP7	Histone-binding protein RBBP7 (Retinoblastoma-binding protein 7) (RBBP-7) (Retinoblastoma-binding protein p46) (Histone acetyltransferase type B subunit 2) (Nucleosome remodeling factor subunit RBAP46). [Source:Uniprot/SWISSPROT;Acc:Q16576]	99	0.0196	0.154	215	1.77e-21	0.381	219	8.11e-302	0.347	250	1	0.568	423	none	none	568	0.000149	0.894	626	none	0.913	10	0.028	0.0262	413	0.805	0.73	37	0.542	0.0645	2	1	0.00778	11	1.2	0.0187	160	2	0.275	53	1.5	0.084	18	1.33	0.0295	165	6.5
ENSG00000162367	TAL1	T-cell acute lymphocytic leukemia-1 protein (TAL-1 protein) (Stem cell protein) (T-cell leukemia/lymphoma-5 protein). [Source:Uniprot/SWISSPROT;Acc:P17542]	100	0.0199	0.156	434	1.7e-11	0.768	127	0	0.146	63	0.173	0.104	335	none	none	199	2.56e-30	0.313	154	1.09	0.24	141	0.0545	0.369	147	0.734	0.26	466	0.845	0.812	480	none	0.616	177	2.5	0.263	133	1.78	0.207	162	2.17	0.252	290	none	0.664	324	none
ENSG00000158402	CDC25C	M-phase inducer phosphatase 3 (EC 3.1.3.48) (Dual specificity phosphatase Cdc25C). [Source:Uniprot/SWISSPROT;Acc:P30307]	101	0.0206	0.157	185	5.44e-22	0.327	211	4.37e-307	0.334	244	1	0.568	83	1.71e-12	0.249	110	7.39e-40	0.173	514	911	0.799	596	none	none	396	0.801	0.7	181	0.708	0.315	255	none	0.616	25	1.36	0.0389	46	1.4	0.0747	85	1.65	0.132	187	5	0.294	30	1.5
ENSG00000128052	KDR	Vascular endothelial growth factor receptor 2 precursor (EC 2.7.10.1) (VEGFR-2) (Kinase insert domain receptor) (Protein-tyrosine kinase receptor Flk-1) (CD309 antigen). [Source:Uniprot/SWISSPROT;Acc:P35968]	102	0.0214	0.159	198	1.01e-21	0.35	197	1.71e-315	0.312	18	2.23e-11	0.0287	134	2.96e-06	0.417	131	1e-37	0.206	22	3.46e-71	0.0342	261	none	0.838	500	0.83	0.883	345	0.799	0.601	104	3	0.152	196	2.8	0.306	102	1.63	0.159	62	1.56	0.0964	237	none	0.664	47	1.8
ENSG00000181163	NPM1	Nucleophosmin (NPM) (Nucleolar phosphoprotein B23) (Numatrin) (Nucleolar protein NO38). [Source:Uniprot/SWISSPROT;Acc:P06748]	103	0.0218	0.16	56	6.9e-24	0.0991	22	0	0.146	104	1	0.568	352	none	none	155	1.5e-34	0.244	290	227	0.451	502	none	none	486	0.825	0.859	17	0.507	0.0296	154	none	0.616	296	5	0.467	76	1.53	0.118	227	2.75	0.353	44	1.67	0.0684	35	1.57
ENSG00000187098	MITF	Microphthalmia-associated transcription factor. [Source:Uniprot/SWISSPROT;Acc:O75030]	104	0.0231	0.162	120	6.48e-23	0.212	39	0	0.146	59	0.173	0.104	64	1.81e-17	0.199	178	8.37e-32	0.28	16	4.9e-84	0.0249	202	0.0824	0.529	299	0.781	0.528	455	0.841	0.793	471	none	0.616	26	1.38	0.0404	44	1.38	0.0684	235	2.89	0.365	338	none	0.664	363	none
ENSG00000186716	BCR	Breakpoint cluster region protein (EC 2.7.11.1) (Renal carcinoma antigen NY-REN-26). [Source:Uniprot/SWISSPROT;Acc:P11274]	105	0.024	0.163	25	1.05e-24	0.0442	408	1.7e-157	0.647	417	1	0.568	71	4.7e-14	0.221	50	7.92e-55	0.0787	363	416	0.565	541	none	none	169	0.745	0.299	295	0.783	0.514	339	none	0.616	19	1.33	0.0311	28	1.29	0.0435	382	5.4	0.594	88	2	0.124	160	5.5
ENSG00000124795	DEK	Protein DEK. [Source:Uniprot/SWISSPROT;Acc:P35659]	106	0.0249	0.165	95	3.27e-23	0.168	374	7.07e-183	0.593	387	1	0.568	499	none	none	68	1.28e-47	0.107	262	154	0.407	177	0.0727	0.463	29	0.641	0.0512	12	0.492	0.0209	152	none	0.616	295	5	0.467	306	3	0.479	198	2.45	0.308	102	2.07	0.159	224	none
ENSG00000141646	SMAD4	Mothers against decapentaplegic homolog 4 (SMAD 4) (Mothers against DPP homolog 4) (Deletion target in pancreatic carcinoma 4) (hSMAD4). [Source:Uniprot/SWISSPROT;Acc:Q13485]	107	0.025	0.166	118	6.36e-23	0.209	38	0	0.146	118	1	0.568	22	5.43e-52	0.0654	95	4.96e-43	0.15	535	none	0.913	60	0.0356	0.157	144	0.733	0.254	184	0.709	0.321	134	5.5	0.208	232	3.16	0.361	336	3.28	0.523	461	10.5	0.717	206	9	0.319	174	8.6
ENSG00000062038	CDH3	Cadherin-3 precursor (Placental-cadherin) (P-cadherin). [Source:Uniprot/SWISSPROT;Acc:P22223]	108	0.0251	0.168	1	5.56e-26	0.00177	525	2.52e-70	0.832	522	1	0.568	288	1	0.879	231	1.37e-27	0.364	359	409	0.558	319	none	0.838	453	0.813	0.8	494	0.857	0.861	506	none	0.616	21	1.33	0.0311	4	1	0.00622	222	2.7	0.345	328	none	0.664	353	none
ENSG00000096968	JAK2	Tyrosine-protein kinase JAK2 (EC 2.7.10.2) (Janus kinase 2) (JAK-2). [Source:Uniprot/SWISSPROT;Acc:O60674]	109	0.0257	0.17	575	none	none	162	0	0.146	11	1.41e-11	0.0175	239	0.758	0.745	18	9.18e-75	0.0283	39	1e-41	0.0607	264	none	0.838	377	0.796	0.666	613	none	none	616	none	0.616	130	2.16	0.202	118	1.72	0.184	76	1.61	0.117	242	none	0.664	43	1.67
ENSG00000111424	VDR	Vitamin D3 receptor (VDR) (1,25-dihydroxyvitamin D3 receptor). [Source:Uniprot/SWISSPROT;Acc:P11473]	110	0.0267	0.171	69	1.36e-23	0.122	25	0	0.146	106	1	0.568	353	none	none	56	6.46e-51	0.0882	383	501	0.596	101	0.0428	0.264	176	0.748	0.311	282	0.777	0.491	144	7	0.221	64	1.63	0.098	84	1.56	0.131	387	5.5	0.605	450	none	0.664	461	none
ENSG00000136826	KLF4	Krueppel-like factor 4 (Epithelial zinc-finger protein EZF) (Gut- enriched krueppel-like factor). [Source:Uniprot/SWISSPROT;Acc:O43474]	111	0.0271	0.173	210	1.61e-21	0.372	62	0	0.146	134	1	0.568	364	none	none	554	7.71e-06	0.872	51	2e-25	0.0793	115	0.0472	0.301	230	0.764	0.406	280	0.775	0.488	327	none	0.616	16	1.25	0.0233	3	1	0.00622	187	2.34	0.291	305	none	0.664	337	none
ENSG00000182197	EXT1	Exostosin-1 (EC 2.4.1.224) (EC 2.4.1.225) (Glucuronosyl-N- acetylglucosaminyl-proteoglycan/N-acetylglucosaminyl-proteoglycan 4- alpha-N-acetylglucosaminyltransferase) (Putative tumor suppressor protein EXT1) (Multiple exostoses protein 1). [Source:Uniprot/SWISSPROT;Acc:Q16394]	112	0.0276	0.174	82	2.48e-23	0.145	27	0	0.146	108	1	0.568	249	1	0.879	28	5.44e-68	0.0441	334	355	0.519	57	0.035	0.149	113	0.722	0.2	395	0.817	0.688	423	none	0.616	218	3	0.336	300	3	0.479	206	2.52	0.32	168	4	0.267	251	none
ENSG00000088808	PPP1R13B	Apoptosis-stimulating of p53 protein 1 (Protein phosphatase 1 regulatory subunit 13B). [Source:Uniprot/SWISSPROT;Acc:Q96KQ4]	113	0.0283	0.176	26	1.06e-24	0.046	9	0	0.146	91	1	0.568	348	none	none	438	1.43e-11	0.69	249	131	0.387	487	none	none	451	0.813	0.797	431	0.831	0.751	452	none	0.616	522	none	0.779	35	1.33	0.0498	522	none	0.9	153	3	0.222	22	1.33
ENSG00000136936	XPA	DNA-repair protein complementing XP-A cells (Xeroderma pigmentosum group A-complementing protein). [Source:Uniprot/SWISSPROT;Acc:P23025]	114	0.0291	0.177	576	none	none	471	3.18e-116	0.745	470	1	0.568	552	none	none	43	1.91e-57	0.0677	198	30.5	0.308	287	none	0.838	87	0.709	0.154	35	0.539	0.061	37	2	0.0824	205	3	0.336	80	1.56	0.123	7	1.05	0.0109	29	1.5	0.0513	187	none
ENSG00000171223	JUNB	Transcription factor jun-B. [Source:Uniprot/SWISSPROT;Acc:P17275]	115	0.0293	0.179	237	5.66e-21	0.419	260	2.96e-272	0.412	285	1	0.568	441	none	none	317	5.21e-20	0.499	291	229	0.453	28	0.0302	0.0733	191	0.753	0.337	139	0.657	0.242	113	3.75	0.176	146	2.33	0.23	229	2.29	0.356	160	2.15	0.249	288	none	0.664	157	5
ENSG00000133895	MEN1	Menin. [Source:Uniprot/SWISSPROT;Acc:O00255]	116	0.0295	0.18	243	6.87e-21	0.43	261	4.74e-271	0.414	286	1	0.568	442	none	none	107	4.09e-40	0.169	481	817	0.748	585	none	none	250	0.769	0.442	107	0.619	0.186	117	4	0.187	286	4.5	0.448	329	3.2	0.512	12	1.14	0.0187	15	1.33	0.0295	183	none
ENSG00000185122	HSF1	Heat shock factor protein 1 (HSF 1) (Heat shock transcription factor 1) (HSTF 1). [Source:Uniprot/SWISSPROT;Acc:Q00613]	117	0.03	0.182	89	2.86e-23	0.158	285	1.67e-247	0.452	304	1	0.568	452	none	none	430	5.65e-12	0.676	224	69.3	0.348	473	none	none	619	none	none	238	0.754	0.415	21	1.5	0.0327	131	2.2	0.207	86	1.57	0.134	420	6.75	0.653	470	none	0.664	114	3
ENSG00000073009	IKBKG	NF-kappa-B essential modulator (NEMO) (NF-kappa-B essential modifier) (Inhibitor of nuclear factor kappa-B kinase subunit gamma) (IkB kinase subunit gamma) (I-kappa-B kinase gamma) (IKK-gamma) (IKKG) (IkB kinase-associated protein 1) (IKKAP1) (FIP-3). [Source:Uniprot/SWISSPROT;Acc:Q9Y6K9]	118	0.0307	0.184	351	5.34e-17	0.621	103	0	0.146	165	1	0.568	19	3.24e-56	0.0592	214	6.86e-29	0.337	223	65.2	0.347	291	none	0.838	153	0.738	0.27	32	0.535	0.0557	146	9	0.227	166	2.5	0.263	173	2	0.275	57	1.52	0.0886	116	2.48	0.18	171	7.11
ENSG00000178999	AURKB	Serine/threonine-protein kinase 12 (EC 2.7.11.1) (Aurora-B) (Aurora- and Ipl1-like midbody-associated protein 1) (AIM-1) (Aurora/IPL1- related kinase 2) (Aurora-related kinase 2) (STK-1). [Source:Uniprot/SWISSPROT;Acc:Q96GD4]	119	0.0312	0.185	238	6.04e-21	0.421	357	1.21e-197	0.566	40	2.48e-06	0.0525	327	none	none	62	6.19e-49	0.0976	84	5.2e-14	0.131	412	none	none	284	0.777	0.502	71	0.578	0.124	182	none	0.616	315	6	0.495	439	8	0.686	128	1.98	0.199	196	6	0.306	266	none
ENSG00000116809	ZBTB17	Zinc finger and BTB domain-containing protein 17 (Zinc finger protein 151) (Myc-interacting zinc finger protein) (Miz-1 protein). [Source:Uniprot/SWISSPROT;Acc:Q13105]	120	0.0314	0.187	640	none	none	183	0	0.146	223	1	0.568	407	none	none	559	9.49e-06	0.88	65	7.75e-18	0.101	186	0.0753	0.487	177	0.748	0.313	115	0.625	0.2	210	none	0.616	137	2.25	0.216	150	1.89	0.233	534	none	0.9	6	1	0.00467	2	1
ENSG00000189403	HMGB1	High mobility group protein B1 (High mobility group protein 1) (HMG- 1). [Source:Uniprot/SWISSPROT;Acc:P09429]	121	0.032	0.188	174	3.59e-22	0.308	55	0	0.146	127	1	0.568	359	none	none	563	1.1e-05	0.887	388	524	0.603	549	none	none	88	0.71	0.155	16	0.505	0.0279	29	1.75	0.0467	136	2.22	0.212	324	3.06	0.504	77	1.61	0.12	130	2.67	0.202	41	1.67
ENSG00000065559	MAP2K4	Dual specificity mitogen-activated protein kinase kinase 4 (EC 2.7.12.2) (MAP kinase kinase 4) (JNK-activating kinase 1) (c-Jun N-terminal kinase kinase 1) (JNKK) (SAPK/ERK kinase 1) (SEK1). [Source:Uniprot/SWISSPROT;Acc:P45985]	122	0.0327	0.19	35	2.03e-24	0.0619	445	2.65e-137	0.705	42	2.48e-06	0.0525	91	8.05e-11	0.283	290	6.6e-22	0.457	87	8.94e-13	0.134	69	0.0367	0.181	91	0.711	0.161	586	none	none	591	none	0.616	235	3.2	0.364	280	2.75	0.434	347	4.38	0.54	422	none	0.664	77	2
ENSG00000154767	XPC	DNA-repair protein complementing XP-C cells (Xeroderma pigmentosum group C-complementing protein) (p125). [Source:Uniprot/SWISSPROT;Acc:Q01831]	123	0.0331	0.191	135	9.65e-23	0.239	265	1.46e-266	0.42	288	1	0.568	443	none	none	61	3.54e-49	0.0961	241	109	0.375	483	none	none	115	0.723	0.203	84	0.594	0.146	192	none	0.616	328	7	0.515	405	5	0.631	32	1.31	0.0498	226	none	0.664	163	6
ENSG00000145604	SKP2	S-phase kinase-associated protein 2 (F-box protein Skp2) (Cyclin A/CDK2-associated protein p45) (p45skp2) (F-box/LRR-repeat protein 1). [Source:Uniprot/SWISSPROT;Acc:Q13309]	124	0.0348	0.193	91	2.9e-23	0.161	32	0	0.146	113	1	0.568	58	6.67e-20	0.181	258	2.79e-25	0.406	332	352	0.516	182	0.074	0.476	496	0.828	0.876	622	none	none	138	6	0.212	127	2.11	0.196	89	1.59	0.138	101	1.75	0.157	135	3	0.222	5	1
ENSG00000166886	NAB2	NGFI-A-binding protein 2 (EGR-1-binding protein 2) (Melanoma- associated delayed early response protein) (Protein MADER). [Source:Uniprot/SWISSPROT;Acc:Q15742]	125	0.0354	0.194	33	1.95e-24	0.0584	12	0	0.146	94	1	0.568	350	none	none	434	1.01e-11	0.683	305	287	0.474	11	0.0281	0.0288	76	0.7	0.134	469	0.846	0.817	481	none	0.616	117	2	0.165	169	2	0.275	342	4.29	0.53	419	none	0.664	433	none
ENSG00000109906	ZBTB16	Zinc finger and BTB domain-containing protein 16 (Zinc finger protein PLZF) (Promyelocytic leukemia zinc finger protein) (Zinc finger protein 145). [Source:Uniprot/SWISSPROT;Acc:Q05516]	126	0.0361	0.196	389	4.67e-15	0.688	115	0	0.146	175	1	0.568	136	4.05e-06	0.424	85	5.73e-45	0.134	62	2.45e-18	0.0964	23	0.0291	0.0602	570	none	none	414	0.823	0.721	9	1	0.00778	193	2.77	0.3	290	2.87	0.451	379	5.25	0.589	444	none	0.664	456	none
ENSG00000110492	MDK	Midkine precursor (MK) (Neurite outgrowth-promoting protein) (Midgestation and kidney protein) (Amphiregulin-associated protein) (ARAP) (Neurite outgrowth-promoting factor 2). [Source:Uniprot/SWISSPROT;Acc:P21741]	127	0.0371	0.198	267	3.2e-20	0.473	80	0	0.146	146	1	0.568	368	none	none	415	1.56e-12	0.654	436	691	0.678	165	0.0682	0.432	154	0.739	0.272	337	0.796	0.587	376	none	0.616	180	2.6	0.278	147	1.88	0.23	181	2.3	0.281	33	1.5	0.0513	102	3
ENSG00000088305	DNMT3B	DNA (cytosine-5)-methyltransferase 3B (EC 2.1.1.37) (Dnmt3b) (DNA methyltransferase HsaIIIB) (DNA MTase HsaIIIB) (M.HsaIIIB). [Source:Uniprot/SWISSPROT;Acc:Q9UBC3]	128	0.0375	0.199	113	5.37e-23	0.2	429	9.35e-147	0.68	435	1	0.568	266	1	0.879	175	3.47e-32	0.276	133	0.0169	0.207	46	0.0335	0.12	126	0.728	0.223	195	0.719	0.34	28	1.67	0.042	91	2	0.165	233	2.33	0.369	440	8	0.684	484	none	0.664	492	none
ENSG00000187323	DCC	Netrin receptor DCC precursor (Tumor suppressor protein DCC) (Colorectal cancer suppressor). [Source:Uniprot/SWISSPROT;Acc:P43146]	129	0.0377	0.201	525	7.4e-05	0.929	150	0	0.146	81	0.686	0.131	62	3.8e-18	0.193	21	9.14e-73	0.0331	129	0.00049	0.201	103	0.0435	0.27	473	0.819	0.836	437	0.834	0.761	458	none	0.616	141	2.25	0.216	217	2.2	0.339	138	2	0.213	75	2	0.124	207	none
ENSG00000144554	FANCD2	Fanconi anemia group D2 protein (Protein FACD2). [Source:Uniprot/SWISSPROT;Acc:Q9BXW9]	130	0.0382	0.202	447	1.22e-10	0.791	446	3.21e-137	0.707	633	none	none	634	none	none	32	2.12e-65	0.0504	220	61.1	0.342	471	none	none	112	0.722	0.198	588	none	none	126	4	0.187	162	2.5	0.263	42	1.38	0.0653	523	none	0.9	51	1.75	0.0778	57	2
ENSG00000163930	BAP1	Ubiquitin carboxyl-terminal hydrolase BAP1 (EC 3.4.19.12) (BRCA1- associated protein 1) (Cerebral protein 6). [Source:Uniprot/SWISSPROT;Acc:Q92560]	131	0.0395	0.204	65	1.12e-23	0.115	296	1.98e-240	0.469	314	1	0.568	459	none	none	400	5.52e-13	0.63	214	52	0.333	466	none	none	199	0.755	0.352	179	0.705	0.312	253	none	0.616	104	2	0.165	165	2	0.275	361	4.67	0.561	430	none	0.664	443	none
ENSG00000108821	COL1A1	Collagen alpha-1(I) chain precursor. [Source:Uniprot/SWISSPROT;Acc:P02452]	132	0.0397	0.205	154	2.02e-22	0.273	410	2.44e-157	0.65	419	1	0.568	125	3.13e-07	0.383	86	5.97e-45	0.135	413	630	0.642	138	0.053	0.361	583	none	none	365	0.808	0.636	397	none	0.616	257	3.57	0.4	330	3.22	0.513	296	3.52	0.46	385	none	0.664	405	none
ENSG00000139352	ASCL1	Achaete-scute homolog 1 (HASH1). [Source:Uniprot/SWISSPROT;Acc:P50553]	133	0.0399	0.207	473	7.14e-09	0.837	138	0	0.146	54	0.0584	0.0844	331	none	none	396	2.94e-13	0.624	139	0.0575	0.216	35	0.031	0.0916	7	0.583	0.0124	412	0.822	0.718	436	none	0.616	277	4	0.423	238	2.33	0.369	22	1.24	0.0342	222	none	0.664	278	none
ENSG00000068024	HDAC4	Histone deacetylase 4 (HD4). [Source:Uniprot/SWISSPROT;Acc:P56524]	134	0.04	0.208	272	3.82e-20	0.481	83	0	0.146	149	1	0.568	369	none	none	441	1.88e-11	0.694	201	31.8	0.313	457	none	none	277	0.776	0.489	224	0.739	0.39	55	2	0.0824	245	3.5	0.389	304	3	0.479	213	2.57	0.331	169	4	0.267	108	3
ENSG00000178691	SUZ12	Polycomb protein SUZ12 (Suppressor of zeste 12 protein homolog) (Joined to JAZF1 protein) (Chromatin precipitated E2F target 9 protein) (ChET 9 protein). [Source:Uniprot/SWISSPROT;Acc:Q15022]	135	0.0433	0.21	104	4.19e-23	0.184	247	1.48e-282	0.391	273	1	0.568	436	none	none	103	3.1e-41	0.162	336	361	0.523	12	0.0281	0.0314	568	none	none	2	0.466	0.00348	114	4	0.187	383	none	0.779	475	none	0.855	154	2.11	0.24	283	none	0.664	320	none
ENSG00000142867	BCL10	B-cell lymphoma/leukemia 10 (B-cell CLL/lymphoma 10) (Bcl-10) (CED- 3/ICH-1 prodomain homologous E10-like regulator) (CIPER) (CARD- containing molecule enhancing NF-kappa-B) (Cellular homolog of vCARMEN) (cCARMEN) (Mammalian CARD-containing adapter molecu [Source:Uniprot/SWISSPROT;Acc:O95999]	136	0.0459	0.212	331	8.17e-18	0.586	98	0	0.146	160	1	0.568	237	0.695	0.738	13	4.27e-82	0.0205	239	100	0.372	481	none	none	167	0.744	0.295	141	0.658	0.246	225	none	0.616	191	2.75	0.297	278	2.75	0.434	23	1.24	0.0358	42	1.67	0.0684	175	10
ENSG00000181690	PLAG1	pleiomorphic adenoma gene 1 [Source:RefSeq_peptide;Acc:NP_002646]	137	0.0462	0.213	332	8.2e-18	0.588	606	1.05e-31	0.96	598	1	0.568	610	none	none	156	3.21e-34	0.246	66	1e-17	0.103	25	0.0296	0.0654	571	none	none	143	0.659	0.249	227	none	0.616	102	2	0.165	64	1.5	0.101	528	none	0.9	542	none	0.664	548	none
ENSG00000166888	STAT6	Signal transducer and activator of transcription 6 (IL-4 Stat). [Source:Uniprot/SWISSPROT;Acc:P42226]	138	0.0469	0.215	31	1.85e-24	0.0549	11	0	0.146	93	1	0.568	235	0.672	0.732	193	1.35e-30	0.304	347	386	0.54	223	0.128	0.584	592	none	none	36	0.54	0.0627	162	none	0.616	98	2	0.165	141	1.82	0.218	40	1.39	0.0622	64	2	0.124	203	none
ENSG00000132906	CASP9	Caspase-9 precursor (EC 3.4.22.-) (CASP-9) (ICE-like apoptotic protease 6) (ICE-LAP6) (Apoptotic protease Mch-6) (Apoptotic protease- activating factor 3) (APAF-3) [Contains: Caspase-9 subunit p35; Caspase-9 subunit p10]. [Source:Uniprot/SWISSPROT;Acc:P55211]	139	0.0479	0.216	195	8.93e-22	0.345	272	1.01e-260	0.431	292	1	0.568	11	1.73e-90	0.0343	326	1.21e-19	0.513	43	2.45e-33	0.0669	238	0.144	0.623	403	0.803	0.712	430	0.831	0.749	85	2.5	0.131	184	2.67	0.289	143	1.84	0.222	135	2	0.213	160	3.5	0.25	142	4.33
ENSG00000159023	EPB41	Protein 4.1 (Band 4.1) (P4.1) (EPB4.1) (4.1R). [Source:Uniprot/SWISSPROT;Acc:P11171]	140	0.048	0.218	3	6.21e-26	0.00531	487	3.4e-92	0.772	485	1	0.568	174	0.0644	0.545	210	3.21e-29	0.331	302	276	0.47	512	none	none	25	0.634	0.0442	531	0.874	0.925	540	none	0.616	311	5.33	0.482	267	2.64	0.414	359	4.59	0.558	57	1.86	0.0886	199	none
ENSG00000011052	NME1|NME2	Nucleoside diphosphate kinase B (EC 2.7.4.6) (NDK B) (NDP kinase B) (nm23-H2) (C-myc purine-binding transcription factor PUF). [Source:Uniprot/SWISSPROT;Acc:P22392]	141	0.0483	0.219	139	1.16e-22	0.246	43	0	0.146	119	1	0.568	250	1	0.879	6	1e-95	0.00945	393	544	0.611	331	none	0.838	402	0.803	0.71	53	0.561	0.0923	131	5	0.204	261	3.75	0.406	353	3.67	0.547	189	2.36	0.294	101	2.04	0.157	147	5
ENSG00000113916	BCL6	B-cell lymphoma 6 protein (BCL-6) (Zinc finger protein 51) (LAZ-3 protein) (BCL-5) (Zinc finger and BTB domain-containing protein 27). [Source:Uniprot/SWISSPROT;Acc:P41182]	142	0.0483	0.221	303	5.87e-19	0.536	92	0	0.146	155	1	0.568	372	none	none	51	2.19e-52	0.0803	68	2.45e-17	0.106	239	0.147	0.626	168	0.745	0.297	352	0.802	0.613	63	2	0.0824	309	5.33	0.482	307	3	0.479	49	1.47	0.0762	210	31	0.327	270	none
ENSG00000133216	EPHB2	Ephrin type-B receptor 2 precursor (EC 2.7.10.1) (Tyrosine-protein kinase receptor EPH-3) (DRT) (Receptor protein-tyrosine kinase HEK5) (ERK) (Renal carcinoma antigen NY-REN-47). [Source:Uniprot/SWISSPROT;Acc:P29323]	143	0.0485	0.222	639	none	none	182	0	0.146	13	1.41e-11	0.0175	222	0.456	0.698	4	2.2e-96	0.0063	30	1e-50	0.0467	109	0.046	0.285	520	0.839	0.919	301	0.784	0.524	345	none	0.616	215	3	0.336	177	2	0.275	26	1.26	0.0404	223	none	0.664	279	none
ENSG00000134001	EIF2S1	Eukaryotic translation initiation factor 2 subunit 1 (Eukaryotic translation initiation factor 2 subunit alpha) (eIF-2-alpha) (EIF- 2alpha) (EIF-2A). [Source:Uniprot/SWISSPROT;Acc:P05198]	144	0.0494	0.224	70	1.41e-23	0.124	338	4.57e-210	0.536	354	1	0.568	483	none	none	313	2.66e-20	0.491	314	315	0.488	181	0.0738	0.474	236	0.765	0.417	13	0.494	0.0226	153	none	0.616	167	2.5	0.263	259	2.5	0.403	306	3.66	0.476	162	3.5	0.25	64	2
ENSG00000117560	FASLG	Tumor necrosis factor ligand superfamily member 6 (Fas antigen ligand) (Fas ligand) (CD178 antigen) (CD95L protein) (Apoptosis antigen ligand) (APTL) [Contains: Tumor necrosis factor ligand superfamily member 6, membrane form; Tumor necrosis factor ligand [Source:Uniprot/SWISSPROT;Acc:P48023]	145	0.0505	0.226	564	0.654	0.998	186	2.47e-323	0.295	226	1	0.568	87	5.19e-11	0.271	440	1.61e-11	0.693	106	1.41e-09	0.165	277	none	0.838	596	none	none	326	0.793	0.568	103	3	0.152	84	1.85	0.131	51	1.4	0.0747	108	1.8	0.17	5	1	0.00467	24	1.5
ENSG00000169083	AR	Androgen receptor (Dihydrotestosterone receptor). [Source:Uniprot/SWISSPROT;Acc:P10275]	146	0.051	0.227	595	none	none	209	7.08e-308	0.331	242	1	0.568	54	2.35e-21	0.165	93	1.9e-43	0.146	441	714	0.686	108	0.0458	0.283	346	0.79	0.611	409	0.821	0.713	66	2	0.0824	152	2.38	0.236	145	1.87	0.226	336	4.11	0.523	84	2	0.124	48	1.83
ENSG00000166333	ILK	Integrin-linked protein kinase (EC 2.7.11.1) (ILK-1) (ILK-2) (59 kDa serine/threonine-protein kinase) (p59ILK). [Source:Uniprot/SWISSPROT;Acc:Q13418]	147	0.0533	0.229	130	9.19e-23	0.23	41	0	0.146	25	2.48e-06	0.0525	48	1.24e-22	0.15	363	2.93e-16	0.572	64	4.24e-18	0.0995	113	0.047	0.296	417	0.806	0.737	199	0.721	0.347	267	none	0.616	179	2.6	0.278	362	4	0.579	432	7.6	0.672	129	2.65	0.201	233	none
ENSG00000123349	PFDN5	Prefoldin subunit 5 (C-myc-binding protein Mm-1) (Myc modulator 1). [Source:Uniprot/SWISSPROT;Acc:Q99471]	148	0.0552	0.23	156	2.12e-22	0.276	397	1.66e-165	0.629	407	1	0.568	514	none	none	629	1	0.987	400	574	0.622	208	0.106	0.545	132	0.729	0.233	64	0.572	0.111	176	none	0.616	3	1	0.00467	57	1.5	0.101	244	3	0.389	23	1.33	0.0295	54	2
ENSG00000132646	PCNA	Proliferating cell nuclear antigen (PCNA) (Cyclin). [Source:Uniprot/SWISSPROT;Acc:P12004]	149	0.0591	0.232	633	none	none	203	9.52e-313	0.322	238	1	0.568	82	1.71e-12	0.249	362	1.9e-16	0.57	438	699	0.681	569	none	none	162	0.743	0.286	93	0.603	0.162	112	3.71	0.174	125	2.06	0.194	159	1.97	0.247	126	1.97	0.196	28	1.4	0.0435	90	2.33
ENSG00000073584	KRT222P|SMARCE1	SWI/SNF-related matrix-associated actin-dependent regulator of chromatin subfamily E member 1 (BRG1-associated factor 57). [Source:Uniprot/SWISSPROT;Acc:Q969G3]	150	0.0591	0.233	20	9.23e-25	0.0354	297	2.25e-240	0.471	315	1	0.568	460	none	none	535	1.48e-06	0.843	487	834	0.757	589	none	none	78	0.701	0.138	3	0.471	0.00523	89	3	0.152	30	1.43	0.0467	101	1.63	0.157	531	none	0.9	124	2.5	0.188	230	none
ENSG00000171720	HDAC3	Histone deacetylase 3 (HD3) (RPD3-2) (SMAP45). [Source:Uniprot/SWISSPROT;Acc:O15379]	151	0.0616	0.235	211	1.68e-21	0.373	63	0	0.146	135	1	0.568	365	none	none	432	7.07e-12	0.68	596	none	0.913	21	0.0291	0.055	337	0.788	0.595	14	0.499	0.0244	127	4.5	0.199	158	2.45	0.246	197	2.03	0.306	93	1.69	0.145	253	none	0.664	178	11
ENSG00000120889	TNFRSF10B	Tumor necrosis factor receptor superfamily member 10B precursor (Death receptor 5) (TNF-related apoptosis-inducing ligand receptor 2) (TRAIL receptor 2) (TRAIL-R2) (CD262 antigen). [Source:Uniprot/SWISSPROT;Acc:O14763]	152	0.0618	0.236	88	2.78e-23	0.156	276	4.97e-254	0.437	295	1	0.568	67	6.76e-15	0.209	350	4.06e-18	0.551	258	143	0.401	493	none	none	558	0.901	0.986	105	0.616	0.183	203	none	0.616	8	1.17	0.0124	107	1.67	0.17	69	1.59	0.107	65	2	0.124	104	3
ENSG00000091831	ESR1	Estrogen receptor (ER) (Estradiol receptor) (ER-alpha). [Source:Uniprot/SWISSPROT;Acc:P03372]	153	0.062	0.238	396	1.85e-14	0.701	117	0	0.146	177	1	0.568	378	none	none	204	8.84e-30	0.321	556	none	0.913	606	none	none	431	0.809	0.761	397	0.818	0.692	65	2	0.0824	144	2.29	0.224	172	2	0.275	224	2.73	0.348	128	2.6	0.198	83	2.14
ENSG00000081189	MEF2C	Myocyte-specific enhancer factor 2C. [Source:Uniprot/SWISSPROT;Acc:Q06413]	154	0.063	0.24	319	2.4e-18	0.565	255	3.45e-274	0.404	280	1	0.568	114	1.29e-07	0.352	426	4.77e-12	0.671	437	698	0.68	568	none	none	313	0.784	0.553	336	0.796	0.585	375	none	0.616	240	3.33	0.373	179	2	0.275	318	3.85	0.495	401	none	0.664	419	none
ENSG00000187741	FANCA	Fanconi anemia group A protein (Protein FACA). [Source:Uniprot/SWISSPROT;Acc:O15360]	155	0.0638	0.241	151	1.78e-22	0.267	47	0	0.146	121	1	0.568	356	none	none	81	2.51e-45	0.128	237	96.9	0.369	292	none	0.838	276	0.775	0.488	106	0.619	0.185	204	none	0.616	269	4	0.423	333	3.25	0.518	3	1	0.00311	211	none	0.664	155	5
ENSG00000115738	ID2	DNA-binding protein inhibitor ID-2 (Inhibitor of DNA binding 2). [Source:Uniprot/SWISSPROT;Acc:Q02363]	156	0.0642	0.243	311	7.57e-19	0.55	218	4.57e-302	0.345	69	0.173	0.104	168	0.0326	0.523	550	3.83e-06	0.866	174	9.08	0.271	65	0.0364	0.17	506	0.832	0.894	133	0.652	0.232	220	none	0.616	211	3	0.336	242	2.36	0.378	92	1.69	0.143	252	none	0.664	297	none
ENSG00000100311	PDGFB	Platelet-derived growth factor B chain precursor (PDGF B-chain) (Platelet-derived growth factor beta polypeptide) (PDGF-2) (c-sis) (Becaplermin). [Source:Uniprot/SWISSPROT;Acc:P01127]	157	0.0653	0.244	391	7.8e-15	0.692	116	0	0.146	176	1	0.568	16	2.12e-60	0.0498	96	5.43e-43	0.151	458	752	0.712	157	0.0633	0.411	267	0.773	0.472	411	0.821	0.716	435	none	0.616	135	2.2	0.207	247	2.4	0.383	289	3.4	0.448	379	none	0.664	400	none
ENSG00000073050	XRCC1	DNA-repair protein XRCC1 (X-ray repair cross-complementing protein 1). [Source:Uniprot/SWISSPROT;Acc:P18887]	158	0.0675	0.246	124	7.04e-23	0.219	470	3.18e-116	0.745	469	1	0.568	551	none	none	150	4.39e-35	0.236	248	127	0.386	241	0.152	0.631	460	0.815	0.813	117	0.627	0.204	211	none	0.616	209	3	0.336	211	2.17	0.328	5	1.03	0.00778	213	none	0.664	156	5
ENSG00000123384	LRP1	Low-density lipoprotein receptor-related protein 1 precursor (LRP) (Alpha-2-macroglobulin receptor) (A2MR) (Apolipoprotein E receptor) (APOER) (CD91 antigen). [Source:Uniprot/SWISSPROT;Acc:Q07954]	159	0.0675	0.247	137	1.1e-22	0.242	295	1.28e-241	0.468	313	1	0.568	242	0.962	0.754	215	8.41e-29	0.339	161	2.4	0.25	45	0.0333	0.118	324	0.786	0.572	386	0.815	0.672	414	none	0.616	331	7	0.515	359	3.93	0.558	343	4.31	0.533	85	2	0.124	215	none
ENSG00000114861	FOXP1	Forkhead box protein P1. [Source:Uniprot/SWISSPROT;Acc:Q9H334]	160	0.0718	0.249	7	2.24e-25	0.0124	2	0	0.146	88	1	0.568	347	none	none	545	3.72e-06	0.86	240	104	0.373	482	none	none	482	0.823	0.852	620	none	none	622	none	0.616	629	none	0.779	383	4	0.579	571	none	0.9	576	none	0.664	578	none
ENSG00000112237	CCNC	Cyclin-C. [Source:Uniprot/SWISSPROT;Acc:P24863]	161	0.0744	0.25	68	1.31e-23	0.12	314	9.92e-226	0.498	331	1	0.568	468	none	none	146	7.57e-36	0.23	192	24	0.299	213	0.121	0.558	241	0.767	0.426	68	0.575	0.118	179	none	0.616	169	2.5	0.263	174	2	0.275	112	1.81	0.174	263	none	0.664	305	none
ENSG00000170421	KRT8	Keratin, type II cytoskeletal 8 (Cytokeratin-8) (CK-8) (Keratin-8) (K8). [Source:Uniprot/SWISSPROT;Acc:P05787]	162	0.0744	0.252	5	2.18e-25	0.00885	521	1.87e-70	0.826	518	1	0.568	286	1	0.879	152	7.26e-35	0.239	164	3.69	0.255	243	0.155	0.636	269	0.773	0.475	314	0.79	0.547	355	none	0.616	174	2.5	0.263	105	1.64	0.162	348	4.4	0.541	120	2.5	0.188	106	3
ENSG00000116990	MYCL1	L-myc-1 proto-oncogene protein. [Source:Uniprot/SWISSPROT;Acc:P12524]	163	0.0748	0.253	359	8.74e-17	0.635	432	1.59e-146	0.685	52	0.0027	0.0828	329	none	none	147	8.7e-36	0.231	72	2e-16	0.112	104	0.0437	0.272	507	0.832	0.896	346	0.799	0.603	382	none	0.616	39	1.5	0.0622	60	1.5	0.101	245	3	0.389	345	none	0.664	370	none
ENSG00000136717	BIN1	Myc box-dependent-interacting protein 1 (Bridging integrator 1) (Amphiphysin-like protein) (Amphiphysin II) (Box-dependent myc- interacting protein 1). [Source:Uniprot/SWISSPROT;Acc:O00499]	164	0.0749	0.255	75	1.86e-23	0.133	26	0	0.146	107	1	0.568	354	none	none	26	7.31e-69	0.0409	343	380	0.533	315	none	0.838	238	0.766	0.42	279	0.775	0.486	326	none	0.616	310	5.33	0.482	276	2.7	0.429	209	2.56	0.323	319	none	0.664	140	4
ENSG00000107779	BMPR1A	Bone morphogenetic protein receptor type IA precursor (EC 2.7.11.30) (Serine/threonine-protein kinase receptor R5) (SKR5) (Activin receptor-like kinase 3) (ALK-3) (CD292 antigen). [Source:Uniprot/SWISSPROT;Acc:P36894]	165	0.0763	0.257	133	9.41e-23	0.235	42	0	0.146	26	2.48e-06	0.0525	161	0.0155	0.502	70	4.97e-47	0.11	70	2.83e-17	0.109	17	0.0286	0.0445	474	0.82	0.837	424	0.828	0.739	446	none	0.616	519	none	0.779	559	none	0.855	255	3	0.389	354	none	0.664	379	none
ENSG00000168283	BMI1	Polycomb complex protein BMI-1 (Polycomb group RING finger protein 4) (RING finger protein 51). [Source:Uniprot/SWISSPROT;Acc:P35226]	166	0.0768	0.258	572	none	none	161	0	0.146	208	1	0.568	397	none	none	234	2.81e-27	0.369	348	392	0.541	71	0.0369	0.186	33	0.648	0.0583	22	0.52	0.0383	36	2	0.0824	367	none	0.779	98	1.6	0.148	295	3.52	0.459	384	none	0.664	404	none
ENSG00000118513	MYB	Myb proto-oncogene protein (C-myb). [Source:Uniprot/SWISSPROT;Acc:P10242]	167	0.0771	0.26	459	7.72e-10	0.812	335	8.6e-212	0.531	352	1	0.568	481	none	none	315	3.78e-20	0.496	247	126	0.384	146	0.0572	0.382	457	0.814	0.807	174	0.698	0.303	248	none	0.616	155	2.4	0.243	104	1.64	0.162	275	3.25	0.429	171	4	0.267	253	none
ENSG00000114315	HES1	Transcription factor HES-1 (Hairy and enhancer of split 1) (Hairy- like) (HHL) (Hairy homolog). [Source:Uniprot/SWISSPROT;Acc:Q14469]	168	0.0785	0.261	11	3.48e-25	0.0195	4	0	0.146	58	0.173	0.104	246	1	0.879	540	3.02e-06	0.854	132	0.0052	0.205	43	0.0329	0.113	165	0.744	0.292	274	0.773	0.477	323	none	0.616	319	6	0.495	208	2.14	0.323	550	none	0.9	558	none	0.664	562	none
ENSG00000165806	CASP7	Caspase-7 precursor (EC 3.4.22.-) (CASP-7) (ICE-like apoptotic protease 3) (ICE-LAP3) (Apoptotic protease Mch-3) (CMH-1) [Contains: Caspase-7 subunit p20; Caspase-7 subunit p11]. [Source:Uniprot/SWISSPROT;Acc:P55210]	169	0.0793	0.263	341	1.82e-17	0.604	241	1.81e-285	0.382	269	1	0.568	149	6.33e-05	0.464	422	2.95e-12	0.665	40	7.75e-40	0.0622	265	none	0.838	98	0.716	0.173	92	0.6	0.16	79	2.33	0.124	292	4.67	0.454	216	2.19	0.336	27	1.27	0.042	63	2	0.124	202	none
ENSG00000074181	NOTCH3	Neurogenic locus notch homolog protein 3 precursor (Notch 3) [Contains: Notch 3 extracellular truncation; Notch 3 intracellular domain]. [Source:Uniprot/SWISSPROT;Acc:Q9UM47]	170	0.0806	0.264	200	1.13e-21	0.354	58	0	0.146	130	1	0.568	118	2.03e-07	0.368	134	3.21e-37	0.211	122	6e-06	0.19	59	0.0355	0.154	483	0.823	0.853	171	0.695	0.298	246	none	0.616	316	6	0.495	308	3	0.479	270	3.2	0.42	367	none	0.664	389	none
ENSG00000196591	HDAC2	Histone deacetylase 2 (HD2). [Source:Uniprot/SWISSPROT;Acc:Q92769]	171	0.0814	0.266	585	none	none	368	1.16e-187	0.583	381	1	0.568	44	4.73e-24	0.137	333	2.67e-19	0.524	579	none	0.913	183	0.0745	0.479	227	0.763	0.401	58	0.566	0.101	75	2.2	0.117	88	1.9	0.137	214	2.18	0.333	551	none	0.9	103	2.09	0.16	39	1.6
ENSG00000105974	CAV1	Caveolin-1. [Source:Uniprot/SWISSPROT;Acc:Q03135]	172	0.0822	0.267	55	6.36e-24	0.0973	21	0	0.146	103	1	0.568	120	3.13e-07	0.383	218	1.47e-28	0.343	529	985	0.823	358	none	0.838	173	0.746	0.306	236	0.754	0.411	87	2.67	0.135	81	1.83	0.128	151	1.89	0.235	320	3.86	0.498	119	2.5	0.188	88	2.25
ENSG00000111206	FOXM1	Forkhead box protein M1 (Forkhead-related protein FKHL16) (Hepatocyte nuclear factor 3 forkhead homolog 11) (HNF-3/fork-head homolog 11) (HFH-11) (Winged-helix factor from INS-1 cells) (M-phase phosphoprotein 2) (MPM-2 reactive phosphoprotein 2) (Transcri [Source:Uniprot/SWISSPROT;Acc:Q08050]	173	0.0842	0.269	158	2.21e-22	0.28	401	1.07e-163	0.635	411	1	0.568	518	none	none	330	1.54e-19	0.52	445	720	0.694	199	0.0819	0.521	436	0.809	0.77	101	0.613	0.176	200	none	0.616	411	none	0.779	25	1.25	0.0373	220	2.68	0.342	326	none	0.664	73	2
ENSG00000140379	BCL2A1	Bcl-2-related protein A1 (Protein BFL-1) (Hemopoietic-specific early response protein) (Protein GRS). [Source:Uniprot/SWISSPROT;Acc:Q16548]	174	0.0853	0.271	408	2.1e-13	0.722	292	5.76e-244	0.463	310	1	0.568	456	none	none	469	5.05e-09	0.739	101	1.41e-10	0.157	416	none	none	323	0.786	0.571	113	0.623	0.197	209	none	0.616	17	1.29	0.0264	18	1.22	0.0295	34	1.33	0.0529	30	1.5	0.0513	188	none
ENSG00000121380	BCL2L14	Apoptosis facilitator Bcl-2-like 14 protein (Apoptosis regulator Bcl- G). [Source:Uniprot/SWISSPROT;Acc:Q9BZR8]	175	0.0862	0.272	463	1.55e-09	0.819	362	2.44e-196	0.574	375	1	0.568	496	none	none	576	0.177	0.907	148	0.677	0.23	434	none	none	613	none	none	417	0.826	0.726	440	none	0.616	6	1	0.00467	2	1	0.00622	131	2	0.213	270	none	0.664	69	2
ENSG00000102145	GATA1	Erythroid transcription factor (GATA-binding factor 1) (GATA-1) (Eryf1) (GF-1) (NF-E1 DNA-binding protein). [Source:Uniprot/SWISSPROT;Acc:P15976]	176	0.0866	0.274	573	none	none	316	1.07e-225	0.499	333	1	0.568	470	none	none	271	8.72e-24	0.427	179	14	0.278	114	0.0471	0.298	194	0.754	0.343	350	0.801	0.61	105	3	0.152	326	7	0.515	96	1.6	0.148	323	4	0.51	404	none	0.664	33	1.5
ENSG00000026508	CD44	CD44 antigen precursor (Phagocytic glycoprotein I) (PGP-1) (HUTCH-I) (Extracellular matrix receptor-III) (ECMR-III) (GP90 lymphocyte homing/adhesion receptor) (Hermes antigen) (Hyaluronate receptor) (Heparan sulfate proteoglycan) (Epican) (CDw44). [Source:Uniprot/SWISSPROT;Acc:P16070]	177	0.0919	0.275	112	5.31e-23	0.198	396	4.43e-166	0.628	406	1	0.568	214	0.382	0.67	249	4.18e-26	0.392	211	51.2	0.328	289	none	0.838	79	0.701	0.14	99	0.609	0.172	199	none	0.616	242	3.38	0.376	262	2.5	0.403	384	5.43	0.596	447	none	0.664	458	none
ENSG00000065978	YBX1	Nuclease sensitive element-binding protein 1 (Y-box-binding protein 1) (Y-box transcription factor) (YB-1) (CCAAT-binding transcription factor I subunit A) (CBF-A) (Enhancer factor I subunit A) (EFI-A) (DNA-binding protein B) (DBPB). [Source:Uniprot/SWISSPROT;Acc:P67809]	178	0.0924	0.277	101	3.94e-23	0.179	378	1.06e-177	0.599	390	1	0.568	501	none	none	272	1.45e-23	0.428	475	801	0.739	136	0.0528	0.356	582	none	none	65	0.573	0.113	141	7	0.221	385	none	0.779	138	1.8	0.212	197	2.45	0.306	139	3	0.222	40	1.63
ENSG00000134899	ERCC5	DNA-repair protein complementing XP-G cells (Xeroderma pigmentosum group G-complementing protein) (DNA excision repair protein ERCC-5). [Source:Uniprot/SWISSPROT;Acc:P28715]	179	0.0927	0.278	78	1.95e-23	0.138	393	1.28e-169	0.623	404	1	0.568	512	none	none	75	2e-46	0.118	311	308	0.484	518	none	none	456	0.814	0.806	60	0.566	0.105	39	2	0.0824	33	1.5	0.0622	351	3.67	0.547	145	2.05	0.226	278	none	0.664	138	4
ENSG00000151892	GFRA1	GDNF family receptor alpha-1 precursor (GFR-alpha-1) (GDNF receptor alpha) (GDNFR-alpha) (TGF-beta-related neurotrophic factor receptor 1) (RET ligand 1). [Source:Uniprot/SWISSPROT;Acc:P56159]	180	0.0933	0.28	416	8.05e-13	0.736	412	9.52e-156	0.653	421	1	0.568	522	none	none	492	1.94e-08	0.773	607	none	0.913	374	none	0.838	485	0.824	0.857	392	0.817	0.683	420	none	0.616	5	1	0.00467	23	1.25	0.0373	368	5	0.577	436	none	0.664	448	none
ENSG00000185811	IKZF1	DNA-binding protein Ikaros (IKAROS family zinc finger protein 1) (Lymphoid transcription factor LyF-1). [Source:Uniprot/SWISSPROT;Acc:Q13422]	181	0.0934	0.281	363	1.85e-16	0.642	106	0	0.146	167	1	0.568	375	none	none	556	7.97e-06	0.876	91	7e-12	0.142	41	0.0327	0.107	229	0.763	0.405	31	0.534	0.054	159	none	0.616	390	none	0.779	205	2.13	0.319	116	1.86	0.18	265	none	0.664	306	none
ENSG00000157168	NRG1	Pro-neuregulin-1, membrane-bound isoform precursor (Pro-NRG1) [Contains: Neuregulin-1 (Neu differentiation factor) (Heregulin) (HRG) (Breast cancer cell differentiation factor p45) (Acetylcholine receptor-inducing activity) (ARIA) (Sensory and motor neuro [Source:Uniprot/SWISSPROT;Acc:Q02297]	182	0.0955	0.283	298	3.4e-19	0.527	90	0	0.146	154	1	0.568	107	3.41e-08	0.333	209	2.97e-29	0.329	208	47.7	0.323	463	none	none	494	0.827	0.873	396	0.818	0.69	424	none	0.616	9	1.17	0.0124	121	1.75	0.194	437	8	0.684	482	none	0.664	78	2
ENSG00000115085	ZAP70	Tyrosine-protein kinase ZAP-70 (EC 2.7.10.2) (70 kDa zeta-associated protein) (Syk-related tyrosine kinase). [Source:Uniprot/SWISSPROT;Acc:P43403]	183	0.0956	0.285	458	5.73e-10	0.811	134	0	0.146	9	1.41e-11	0.0175	187	0.133	0.583	53	6.43e-52	0.0835	34	8.37e-48	0.0529	263	none	0.838	278	0.776	0.491	137	0.656	0.239	222	none	0.616	170	2.5	0.263	213	2.17	0.331	190	2.36	0.295	307	none	0.664	111	3
ENSG00000134250	NOTCH2	Neurogenic locus notch homolog protein 2 precursor (Notch 2) (hN2) [Contains: Notch 2 extracellular truncation; Notch 2 intracellular domain]. [Source:Uniprot/SWISSPROT;Acc:Q04721]	184	0.0961	0.286	271	3.76e-20	0.48	82	0	0.146	148	1	0.568	119	2.03e-07	0.368	202	6.32e-30	0.318	123	6e-06	0.19	279	none	0.838	308	0.783	0.544	193	0.714	0.336	263	none	0.616	354	10	0.551	419	5.67	0.652	104	1.78	0.162	258	none	0.664	301	none
ENSG00000128602	SMO	Smoothened homolog precursor (SMO) (Gx protein). [Source:Uniprot/SWISSPROT;Acc:Q99835]	185	0.0966	0.288	144	1.27e-22	0.255	45	0	0.146	120	1	0.568	101	2.14e-08	0.321	126	2.84e-38	0.198	539	none	0.913	142	0.0554	0.372	450	0.812	0.795	567	0.901	0.988	575	none	0.616	122	2	0.165	5	1	0.00622	243	3	0.389	344	none	0.664	369	none
ENSG00000143384	MCL1	Induced myeloid leukemia cell differentiation protein Mcl-1 (Bcl-2- related protein EAT/mcl1) (mcl1/EAT). [Source:Uniprot/SWISSPROT;Acc:Q07820]	186	0.0972	0.289	148	1.35e-22	0.262	220	3.48e-300	0.349	251	1	0.568	424	none	none	351	4.81e-18	0.553	111	8.37e-09	0.173	419	none	none	221	0.761	0.39	138	0.656	0.24	223	none	0.616	71	1.67	0.109	103	1.64	0.162	51	1.49	0.0793	10	1.25	0.0156	145	5
ENSG00000123268	ATF1	Cyclic AMP-dependent transcription factor ATF-1 (Activating transcription factor 1) (TREB36 protein). [Source:Uniprot/SWISSPROT;Acc:P18846]	187	0.0977	0.291	109	5.02e-23	0.193	399	5.89e-164	0.632	409	1	0.568	516	none	none	324	8.35e-20	0.51	394	549	0.613	552	none	none	535	0.855	0.945	30	0.533	0.0523	115	4	0.187	132	2.2	0.207	248	2.43	0.386	157	2.13	0.244	286	none	0.664	70	2
ENSG00000108946	PRKAR1A	cAMP-dependent protein kinase type I-alpha regulatory subunit (Tissue- specific extinguisher 1) (TSE1). [Source:Uniprot/SWISSPROT;Acc:P10644]	188	0.0981	0.292	43	3.01e-24	0.0761	17	0	0.146	99	1	0.568	139	1.17e-05	0.433	387	4.12e-14	0.609	587	none	0.913	369	none	0.838	42	0.656	0.0742	146	0.664	0.254	228	none	0.616	284	4.33	0.442	250	2.44	0.387	59	1.52	0.0918	184	5	0.294	167	7
ENSG00000125968	ID1	DNA-binding protein inhibitor ID-1 (Inhibitor of DNA binding 1). [Source:Uniprot/SWISSPROT;Acc:P41134]	189	0.0995	0.294	265	2.7e-20	0.469	79	0	0.146	61	0.173	0.104	166	0.0326	0.523	561	9.81e-06	0.883	157	1.66	0.244	134	0.0515	0.351	114	0.722	0.201	307	0.788	0.535	350	none	0.616	301	5	0.467	355	3.75	0.552	249	3	0.389	349	none	0.664	374	none
ENSG00000129152	MYOD1	Myoblast determination protein 1 (Myogenic factor 3) (Myf-3). [Source:Uniprot/SWISSPROT;Acc:P15172]	190	0.101	0.295	489	1.12e-07	0.865	144	0	0.146	64	0.173	0.104	336	none	none	553	6.56e-06	0.871	263	155	0.409	233	0.137	0.61	328	0.786	0.58	536	0.878	0.934	545	none	0.616	154	2.38	0.24	146	1.87	0.226	47	1.45	0.0731	132	3	0.222	60	2
ENSG00000165462	PHOX2A	Paired mesoderm homeobox protein 2A (Paired-like homeobox 2A) (Aristaless homeobox protein homolog) (ARIX1 homeodomain protein). [Source:Uniprot/SWISSPROT;Acc:O14813]	191	0.104	0.297	307	6.54e-19	0.543	391	8.73e-170	0.62	402	1	0.568	511	none	none	169	7.02e-33	0.266	551	none	0.913	2	0.0257	0.00524	567	none	none	445	0.837	0.775	465	none	0.616	176	2.5	0.263	298	3	0.479	559	none	0.9	565	none	0.664	567	none
ENSG00000163558	PRKCI	Protein kinase C iota type (EC 2.7.11.13) (nPKC-iota) (Atypical protein kinase C-lambda/iota) (aPKC-lambda/iota) (PRKC-lambda/iota). [Source:Uniprot/SWISSPROT;Acc:P41743]	192	0.105	0.299	163	2.61e-22	0.288	208	0	0.33	46	1.47e-05	0.0717	188	0.166	0.586	237	3.88e-27	0.373	96	2e-11	0.148	273	none	0.838	61	0.679	0.108	191	0.711	0.333	136	6	0.212	346	9	0.543	240	2.33	0.369	267	3.15	0.415	198	6	0.306	267	none
ENSG00000085741	WNT11	Protein Wnt-11 precursor. [Source:Uniprot/SWISSPROT;Acc:O96014]	193	0.109	0.3	428	5.29e-12	0.758	479	4.02e-105	0.759	477	1	0.568	76	7.18e-13	0.234	581	0.185	0.912	29	5.48e-52	0.0451	14	0.0285	0.0366	142	0.733	0.251	356	0.806	0.62	389	none	0.616	494	none	0.779	544	none	0.855	99	1.74	0.154	256	none	0.664	300	none
ENSG00000136238	RAC1	Ras-related C3 botulinum toxin substrate 1 precursor (p21-Rac1) (Ras- like protein TC25) (Cell migration-inducing gene 5 protein). [Source:Uniprot/SWISSPROT;Acc:P63000]	194	0.113	0.302	161	2.53e-22	0.285	50	0	0.146	124	1	0.568	30	2.3e-37	0.0935	296	1.48e-21	0.466	110	5.48e-09	0.171	76	0.0375	0.199	21	0.626	0.0371	110	0.62	0.192	206	none	0.616	307	5.09	0.477	335	3.26	0.521	65	1.57	0.101	208	14	0.323	154	5
ENSG00000170345	FOS	Proto-oncogene protein c-fos (Cellular oncogene fos) (G0/G1 switch regulatory protein 7). [Source:Uniprot/SWISSPROT;Acc:P01100]	195	0.113	0.303	66	1.2e-23	0.117	259	1.89e-272	0.41	284	1	0.568	52	1.87e-21	0.162	108	4.91e-40	0.17	473	793	0.736	94	0.0402	0.246	528	0.847	0.933	230	0.748	0.401	130	4.67	0.202	203	2.92	0.316	215	2.18	0.334	182	2.31	0.283	301	none	0.664	164	6
ENSG00000139842	CUL4A	Cullin-4A (CUL-4A). [Source:Uniprot/SWISSPROT;Acc:Q13619]	196	0.113	0.305	87	2.73e-23	0.154	31	0	0.146	112	1	0.568	355	none	none	388	4.42e-14	0.611	588	none	0.913	622	none	none	205	0.756	0.362	27	0.524	0.047	158	none	0.616	207	3	0.336	69	1.5	0.101	119	1.89	0.185	137	3	0.222	235	none
ENSG00000152661	GJA1	Gap junction alpha-1 protein (Connexin-43) (Cx43) (Gap junction 43 kDa heart protein). [Source:Uniprot/SWISSPROT;Acc:P17302]	197	0.113	0.306	224	2.28e-21	0.396	228	2.42e-293	0.361	258	1	0.568	171	0.037	0.533	136	4.99e-37	0.214	513	910	0.798	200	0.0824	0.524	370	0.794	0.654	366	0.808	0.638	398	none	0.616	83	1.83	0.128	113	1.7	0.176	259	3.05	0.403	358	none	0.664	112	3
ENSG00000106462	EZH2	Enhancer of zeste homolog 2 (ENX-1). [Source:Uniprot/SWISSPROT;Acc:Q15910]	198	0.115	0.308	208	1.46e-21	0.368	61	0	0.146	133	1	0.568	363	none	none	402	9.37e-13	0.635	57	4.47e-21	0.0886	100	0.0423	0.262	539	0.857	0.952	83	0.592	0.145	191	none	0.616	208	3	0.336	415	5.25	0.645	174	2.25	0.269	161	3.5	0.25	247	none
ENSG00000138293	NCOA4	Nuclear receptor coactivator 4 (NCoA-4) (70 kDa androgen receptor coactivator) (70 kDa AR-activator) (Ret-activating protein ELE1). [Source:Uniprot/SWISSPROT;Acc:Q13772]	199	0.117	0.309	125	7.12e-23	0.221	224	1.66e-296	0.355	630	none	none	74	2.6e-13	0.227	65	2.7e-48	0.102	316	317	0.491	520	none	none	430	0.809	0.76	189	0.711	0.329	97	3	0.152	248	3.5	0.389	366	4	0.579	250	3	0.389	141	3	0.222	237	none
ENSG00000147459	DOCK5|PPP2R2A	Dedicator of cytokinesis protein 5. [Source:Uniprot/SWISSPROT;Acc:Q9H7D0]	200	0.118	0.311	44	3.17e-24	0.0779	460	1.72e-124	0.729	459	1	0.568	141	2.08e-05	0.439	493	2.03e-08	0.776	222	64.7	0.345	472	none	none	519	0.838	0.917	49	0.557	0.0854	170	none	0.616	99	2	0.165	125	1.75	0.194	322	3.92	0.501	199	6	0.306	6	1
ENSG00000153707	PTPRD	Receptor-type tyrosine-protein phosphatase delta precursor (EC 3.1.3.48) (Protein-tyrosine phosphatase delta) (R-PTP-delta). [Source:Uniprot/SWISSPROT;Acc:P23468]	201	0.119	0.313	321	3.03e-18	0.568	468	3.08e-117	0.742	467	1	0.568	549	none	none	346	1.41e-18	0.543	127	0.000245	0.198	425	none	none	10	0.592	0.0177	241	0.757	0.42	297	none	0.616	454	none	0.779	394	4.5	0.611	449	8.89	0.698	488	none	0.664	496	none
ENSG00000117707	PROX1	Homeobox prospero-like protein PROX1 (PROX 1). [Source:Uniprot/SWISSPROT;Acc:Q92786]	202	0.119	0.314	485	6.47e-08	0.858	143	0	0.146	195	1	0.568	391	none	none	403	9.37e-13	0.635	236	96	0.367	88	0.0392	0.23	289	0.779	0.511	436	0.833	0.76	457	none	0.616	42	1.5	0.0622	61	1.5	0.101	526	none	0.9	540	none	0.664	546	none
ENSG00000156453	PCDH1	Protocadherin-1 precursor (Protocadherin-42) (PC42) (Cadherin-like protein 1). [Source:Uniprot/SWISSPROT;Acc:Q08174]	203	0.121	0.316	167	2.92e-22	0.296	299	1.29e-239	0.474	317	1	0.568	461	none	none	526	3.44e-07	0.828	145	0.454	0.226	40	0.0324	0.105	134	0.729	0.237	410	0.821	0.714	434	none	0.616	113	2	0.165	295	3	0.479	285	3.38	0.443	83	2	0.124	214	none
ENSG00000111674	ENO2	Gamma-enolase (EC 4.2.1.11) (2-phospho-D-glycerate hydro-lyase) (Neural enolase) (Neuron-specific enolase) (NSE) (Enolase 2). [Source:Uniprot/SWISSPROT;Acc:P09104]	204	0.122	0.317	28	1.31e-24	0.0496	530	2.86e-68	0.84	527	1	0.568	290	1	0.879	243	1.15e-26	0.381	460	756	0.715	579	none	none	1	0.577	0.00177	371	0.81	0.646	402	none	0.616	498	none	0.779	447	9	0.694	581	none	0.9	209	15	0.325	269	none
ENSG00000161638	ITGA5	Integrin alpha-5 precursor (Fibronectin receptor subunit alpha) (Integrin alpha-F) (VLA-5) (CD49e antigen) [Contains: Integrin alpha-5 heavy chain; Integrin alpha-5 light chain]. [Source:Uniprot/SWISSPROT;Acc:P08648]	205	0.122	0.319	2	5.8e-26	0.00354	459	1.38e-124	0.727	458	1	0.568	109	8.34e-08	0.34	619	0.598	0.975	256	142	0.398	236	0.14	0.618	560	0.902	0.989	212	0.729	0.369	279	none	0.616	186	2.67	0.289	249	2.44	0.387	326	4	0.51	406	none	0.664	422	none
ENSG00000106123	EPHB6	Ephrin type-B receptor 6 precursor (Tyrosine-protein kinase-defective receptor EPH-6) (HEP). [Source:Uniprot/SWISSPROT;Acc:O15197]	206	0.123	0.32	406	1.11e-13	0.719	442	1.49e-138	0.7	41	2.48e-06	0.0525	224	0.456	0.698	452	1.31e-10	0.712	48	1.41e-28	0.0747	31	0.0303	0.0812	442	0.811	0.781	470	0.846	0.819	482	none	0.616	538	none	0.779	99	1.6	0.148	95	1.71	0.148	134	3	0.222	107	3
ENSG00000107295	SH3GL2	SH3-containing GRB2-like protein 2 (EC 2.3.1.-) (Endophilin-1) (Endophilin-A1) (SH3 domain protein 2A) (EEN-B1). [Source:Uniprot/SWISSPROT;Acc:Q99962]	207	0.123	0.322	625	none	none	398	2.13e-164	0.631	408	1	0.568	515	none	none	325	8.44e-20	0.512	497	863	0.773	110	0.0461	0.288	2	0.577	0.00353	244	0.758	0.425	300	none	0.616	457	none	0.779	453	12	0.703	502	18.2	0.781	181	4.33	0.28	176	10
ENSG00000132170	PPARG	Peroxisome proliferator-activated receptor gamma (PPAR-gamma). [Source:Uniprot/SWISSPROT;Acc:P37231]	208	0.127	0.323	310	7.21e-19	0.549	93	0	0.146	156	1	0.568	72	2.6e-13	0.227	59	5.02e-50	0.0929	533	none	0.913	600	none	none	233	0.765	0.412	457	0.841	0.796	472	none	0.616	279	4	0.423	292	2.89	0.454	429	7.4	0.667	123	2.5	0.188	229	none
ENSG00000084207	GSTP1	Glutathione S-transferase P (EC 2.5.1.18) (GST class-pi) (GSTP1-1). [Source:Uniprot/SWISSPROT;Acc:P09211]	209	0.128	0.325	356	6.27e-17	0.63	188	1.88e-321	0.298	228	1	0.568	53	2.35e-21	0.165	327	1.35e-19	0.517	502	875	0.781	594	none	none	204	0.756	0.36	167	0.692	0.291	242	none	0.616	103	2	0.165	126	1.75	0.194	438	8	0.684	163	3.5	0.25	248	none
ENSG00000117650	NEK2	Serine/threonine-protein kinase Nek2 (EC 2.7.11.1) (NimA-related protein kinase 2) (NimA-like protein kinase 1) (HSPK 21). [Source:Uniprot/SWISSPROT;Acc:P51955]	210	0.129	0.327	570	none	none	233	3.27e-290	0.369	35	2.48e-06	0.0525	325	none	none	40	2.12e-59	0.063	83	3.87e-14	0.129	269	none	0.838	280	0.776	0.495	180	0.706	0.314	254	none	0.616	212	3	0.336	236	2.33	0.369	150	2.08	0.233	280	none	0.664	317	none
ENSG00000150093	ITGB1	Integrin beta-1 precursor (Fibronectin receptor subunit beta) (Integrin VLA-4 subunit beta) (CD29 antigen). [Source:Uniprot/SWISSPROT;Acc:P05556]	211	0.129	0.328	192	7.62e-22	0.34	56	0	0.146	128	1	0.568	70	2.15e-14	0.218	359	1.38e-16	0.565	212	51.6	0.33	465	none	none	617	none	none	234	0.753	0.408	294	none	0.616	259	3.64	0.403	326	3.11	0.507	321	3.89	0.499	403	none	0.664	421	none
ENSG00000117425	PTCH2	Protein patched homolog 2 (PTC2). [Source:Uniprot/SWISSPROT;Acc:Q9Y6C5]	212	0.13	0.33	578	none	none	365	5.28e-191	0.578	378	1	0.568	106	2.14e-08	0.321	490	1.94e-08	0.773	7	1e-163	0.00778	106	0.0441	0.277	578	none	none	514	0.863	0.895	526	none	0.616	178	2.5	0.263	6	1	0.00622	516	none	0.9	534	none	0.664	541	none
ENSG00000163536	SERPINI1	Neuroserpin precursor (Serpin I1) (Protease inhibitor 12). [Source:Uniprot/SWISSPROT;Acc:Q99574]	213	0.132	0.331	50	4.61e-24	0.0885	482	3.34e-104	0.764	480	1	0.568	558	none	none	293	7.38e-22	0.46	485	832	0.754	230	0.136	0.602	63	0.683	0.111	304	0.787	0.53	348	none	0.616	474	none	0.779	316	3	0.479	499	15.7	0.776	522	none	0.664	530	none
ENSG00000064300	NGFR	Tumor necrosis factor receptor superfamily member 16 precursor (Low- affinity nerve growth factor receptor) (NGF receptor) (Gp80-LNGFR) (p75 ICD) (Low affinity neurotrophin receptor p75NTR) (CD271 antigen). [Source:Uniprot/SWISSPROT;Acc:P08138]	214	0.135	0.333	346	1.94e-17	0.612	101	0	0.146	163	1	0.568	172	0.038	0.536	386	3.19e-14	0.606	229	77	0.356	477	none	none	103	0.718	0.182	480	0.851	0.836	492	none	0.616	143	2.29	0.222	253	2.46	0.393	88	1.67	0.135	249	none	0.664	122	3.5
ENSG00000091483	FH	Fumarate hydratase, mitochondrial precursor (EC 4.2.1.2) (Fumarase). [Source:Uniprot/SWISSPROT;Acc:P07954]	215	0.136	0.334	630	none	none	266	5.68e-266	0.422	289	1	0.568	160	0.0154	0.495	27	9.44e-69	0.0425	523	956	0.813	598	none	none	117	0.724	0.207	51	0.559	0.0889	17	1.5	0.0327	360	none	0.779	461	none	0.855	149	2.08	0.232	167	4	0.267	250	none
ENSG00000137801	THBS1	Thrombospondin-1 precursor. [Source:Uniprot/SWISSPROT;Acc:P07996]	216	0.138	0.336	37	2.26e-24	0.0655	364	2.13e-193	0.577	377	1	0.568	65	7.25e-16	0.202	342	5.52e-19	0.539	147	0.47	0.229	280	none	0.838	386	0.799	0.682	358	0.806	0.624	122	4	0.187	324	6.6	0.504	404	5	0.631	386	5.46	0.6	449	none	0.664	460	none
ENSG00000148400	NOTCH1	Neurogenic locus notch homolog protein 1 precursor (Notch 1) (hN1) (Translocation-associated notch protein TAN-1) [Contains: Notch 1 extracellular truncation; Notch 1 intracellular domain]. [Source:Uniprot/SWISSPROT;Acc:P46531]	217	0.138	0.337	96	3.46e-23	0.17	33	0	0.146	114	1	0.568	117	2.03e-07	0.368	298	3.6e-21	0.469	126	2.83e-05	0.196	86	0.0388	0.225	459	0.815	0.811	168	0.692	0.293	243	none	0.616	151	2.36	0.235	218	2.2	0.339	72	1.6	0.112	185	5	0.294	261	none
ENSG00000104689	TNFRSF10A	Tumor necrosis factor receptor superfamily member 10A precursor (Death receptor 4) (TNF-related apoptosis-inducing ligand receptor 1) (TRAIL receptor 1) (TRAIL-R1) (CD261 antigen). [Source:Uniprot/SWISSPROT;Acc:O00220]	218	0.138	0.339	477	2.15e-08	0.844	275	1.48e-254	0.436	294	1	0.568	128	1.28e-06	0.402	385	3.19e-14	0.606	219	60.8	0.341	470	none	none	383	0.798	0.677	614	none	none	10	1	0.00778	89	2	0.165	163	2	0.275	536	none	0.9	97	2	0.124	129	4
ENSG00000175727	MLXIP	MLX interacting protein [Source:RefSeq_peptide;Acc:NP_055753]	219	0.139	0.341	51	4.69e-24	0.0903	430	1.08e-146	0.681	73	0.173	0.104	342	none	none	637	none	none	143	0.139	0.222	47	0.0338	0.123	275	0.775	0.486	165	0.689	0.287	240	none	0.616	428	none	0.779	375	4	0.579	569	none	0.9	574	none	0.664	576	none
ENSG00000187079	TEAD1	Transcriptional enhancer factor TEF-1 (TEA domain family member 1) (TEAD-1) (Protein GT-IIC) (Transcription factor 13) (NTEF-1). [Source:Uniprot/SWISSPROT;Acc:P28347]	220	0.145	0.342	4	1.54e-25	0.00708	213	1.07e-305	0.338	245	1	0.568	418	none	none	97	2.42e-42	0.153	526	976	0.818	599	none	none	264	0.772	0.466	387	0.815	0.674	415	none	0.616	332	7	0.515	392	4.5	0.611	573	none	0.9	578	none	0.664	116	3
ENSG00000121858	TNFSF10	Tumor necrosis factor ligand superfamily member 10 (TNF-related apoptosis-inducing ligand) (Protein TRAIL) (Apo-2 ligand) (Apo-2L) (CD253 antigen). [Source:Uniprot/SWISSPROT;Acc:P50591]	221	0.146	0.344	171	3.41e-22	0.303	306	3.09e-233	0.485	323	1	0.568	129	1.28e-06	0.402	406	9.83e-13	0.639	124	2e-05	0.193	424	none	none	463	0.816	0.818	223	0.739	0.389	287	none	0.616	213	3	0.336	363	4	0.579	159	2.13	0.247	76	2	0.124	208	none
ENSG00000196730	DAPK1	Death-associated protein kinase 1 (EC 2.7.11.1) (DAP kinase 1). [Source:Uniprot/SWISSPROT;Acc:P53355]	222	0.147	0.345	274	4.3e-20	0.485	198	1.72e-315	0.314	33	2.48e-06	0.0525	324	none	none	159	8.27e-34	0.25	90	4.24e-12	0.14	270	none	0.838	529	0.848	0.935	201	0.722	0.35	269	none	0.616	37	1.5	0.0622	246	2.4	0.383	308	3.67	0.477	395	none	0.664	413	none
ENSG00000163132	MSX1	Homeobox protein MSX-1 (Msh homeobox 1-like protein) (Hox-7). [Source:Uniprot/SWISSPROT;Acc:P28360]	223	0.147	0.347	286	1.09e-19	0.506	88	0	0.146	152	1	0.568	371	none	none	252	6.95e-26	0.397	564	none	0.913	124	0.0489	0.325	334	0.787	0.59	425	0.829	0.74	447	none	0.616	140	2.25	0.216	225	2.25	0.351	247	3	0.389	347	none	0.664	372	none
ENSG00000103490	PYCARD	Apoptosis-associated speck-like protein containing a CARD (hASC) (PYD and CARD domain-containing protein) (Target of methylation-induced silencing 1) (Caspase recruitment domain-containing protein 5). [Source:Uniprot/SWISSPROT;Acc:Q9ULZ3]	224	0.148	0.348	285	1e-19	0.504	87	0	0.146	151	1	0.568	370	none	none	33	2.46e-65	0.052	395	550	0.614	553	none	none	630	none	none	142	0.659	0.247	226	none	0.616	270	4	0.423	270	2.67	0.421	113	1.82	0.176	136	3	0.222	131	4
ENSG00000120738	EGR1	Early growth response protein 1 (EGR-1) (Krox-24 protein) (Transcription factor Zif268) (Nerve growth factor-induced protein A) (NGFI-A) (Transcription factor ETR103) (Zinc finger protein 225) (AT225). [Source:Uniprot/SWISSPROT;Acc:P18146]	225	0.148	0.35	218	1.9e-21	0.386	189	5.41e-321	0.3	229	1	0.568	409	none	none	408	1.13e-12	0.643	49	2e-28	0.0762	93	0.0402	0.243	477	0.821	0.843	544	0.883	0.948	553	none	0.616	45	1.5	0.0622	48	1.4	0.0747	184	2.33	0.288	302	none	0.664	334	none
ENSG00000124813	RUNX2	Runt-related transcription factor 2 (Core-binding factor, alpha 1 subunit) (CBF-alpha 1) (Acute myeloid leukemia 3 protein) (Oncogene AML-3) (Polyomavirus enhancer-binding protein 2 alpha A subunit) (PEBP2-alpha A) (PEA2-alpha A) (SL3-3 enhancer factor 1 [Source:Uniprot/SWISSPROT;Acc:Q13950]	226	0.149	0.351	419	1.14e-12	0.742	124	0	0.146	184	1	0.568	383	none	none	114	1.95e-39	0.178	365	429	0.568	542	none	none	376	0.796	0.664	281	0.776	0.49	328	none	0.616	109	2	0.165	56	1.47	0.0871	525	none	0.9	539	none	0.664	545	none
ENSG00000160789	LMNA	Lamin-A/C (70 kDa lamin) (Renal carcinoma antigen NY-REN-32). [Source:Uniprot/SWISSPROT;Acc:P02545]	227	0.15	0.353	350	3.08e-17	0.619	539	2.85e-65	0.854	536	1	0.568	294	1	0.879	100	3.21e-42	0.157	537	none	0.913	602	none	none	279	0.776	0.493	206	0.724	0.359	20	1.5	0.0327	204	3	0.336	223	2.23	0.347	484	13	0.753	37	1.5	0.0513	127	4
ENSG00000019549	SNAI2	Zinc finger protein SLUG (Neural crest transcription factor Slug) (Snail homolog 2). [Source:Uniprot/SWISSPROT;Acc:O43623]	228	0.151	0.355	19	9.21e-25	0.0336	7	0	0.146	90	1	0.568	163	0.0211	0.508	260	5.04e-25	0.409	79	3.16e-15	0.123	267	none	0.838	330	0.787	0.583	347	0.8	0.605	62	2	0.0824	373	none	0.779	470	none	0.855	105	1.79	0.163	259	none	0.664	302	none
ENSG00000111640	GAPDH	Glyceraldehyde-3-phosphate dehydrogenase (EC 1.2.1.12) (GAPDH). [Source:Uniprot/SWISSPROT;Acc:P04406]	229	0.153	0.356	317	1.35e-18	0.561	529	4.97e-69	0.837	526	1	0.568	196	0.187	0.611	242	1.15e-26	0.381	197	30.2	0.306	455	none	none	190	0.753	0.336	136	0.656	0.237	221	none	0.616	252	3.5	0.389	283	2.77	0.44	446	8.45	0.694	56	1.86	0.0871	144	4.91
ENSG00000100234	TIMP3	Metalloproteinase inhibitor 3 precursor (TIMP-3) (Tissue inhibitor of metalloproteinases 3) (Protein MIG-5). [Source:Uniprot/SWISSPROT;Acc:P35625]	230	0.153	0.358	57	7.53e-24	0.101	571	1.37e-49	0.905	567	1	0.568	591	none	none	291	6.71e-22	0.458	467	769	0.726	209	0.113	0.547	152	0.737	0.269	209	0.726	0.364	276	none	0.616	445	none	0.779	393	4.5	0.611	337	4.14	0.524	415	none	0.664	430	none
ENSG00000048052	HDAC9	Histone deacetylase 9 (HD9) (HD7B) (HD7). [Source:Uniprot/SWISSPROT;Acc:Q9UKV0]	231	0.16	0.359	368	3.34e-16	0.651	108	0	0.146	168	1	0.568	376	none	none	354	8.73e-18	0.557	300	273	0.467	510	none	none	81	0.703	0.143	584	none	none	589	none	0.616	189	2.67	0.289	148	1.88	0.23	106	1.79	0.165	260	none	0.664	303	none
ENSG00000084093	REST	RE1-silencing transcription factor (Neural-restrictive silencer factor) (X2 box repressor). [Source:Uniprot/SWISSPROT;Acc:Q13127]	232	0.163	0.361	337	1.27e-17	0.596	322	4e-217	0.51	339	1	0.568	474	none	none	212	5.2e-29	0.334	94	1.73e-11	0.146	19	0.029	0.0497	73	0.694	0.129	128	0.642	0.223	218	none	0.616	419	none	0.779	374	4	0.579	215	2.57	0.333	170	4	0.267	252	none
ENSG00000020633	RUNX3	Runt-related transcription factor 3 (Core-binding factor, alpha 3 subunit) (CBF-alpha 3) (Acute myeloid leukemia 2 protein) (Oncogene AML-2) (Polyomavirus enhancer-binding protein 2 alpha C subunit) (PEBP2-alpha C) (PEA2-alpha C) (SL3-3 enhancer factor 1 [Source:Uniprot/SWISSPROT;Acc:Q13761]	233	0.163	0.362	417	8.27e-13	0.738	123	0	0.146	183	1	0.568	382	none	none	546	3.72e-06	0.86	271	170	0.421	222	0.127	0.581	185	0.751	0.327	112	0.622	0.195	208	none	0.616	414	none	0.779	281	2.75	0.434	89	1.67	0.135	67	2	0.124	204	none
ENSG00000185630	PBX1	Pre-B-cell leukemia transcription factor 1 (Homeobox protein PBX1) (Homeobox protein PRL). [Source:Uniprot/SWISSPROT;Acc:P40424]	234	0.167	0.364	6	2.24e-25	0.0106	1	0	0.146	87	1	0.568	346	none	none	121	7.56e-39	0.191	528	982	0.821	80	0.0379	0.209	253	0.77	0.447	561	0.897	0.977	569	none	0.616	314	5.5	0.487	455	16	0.708	452	9.67	0.703	491	none	0.664	499	none
ENSG00000106211	HSPB1	Heat-shock protein beta-1 (HspB1) (Heat shock 27 kDa protein) (HSP 27) (Stress-responsive protein 27) (SRP27) (Estrogen-regulated 24 kDa protein) (28 kDa heat shock protein). [Source:Uniprot/SWISSPROT;Acc:P04792]	235	0.169	0.365	289	1.27e-19	0.512	237	1.26e-288	0.376	265	1	0.568	433	none	none	173	2.2e-32	0.272	345	386	0.537	231	0.137	0.605	593	none	none	633	none	none	633	none	0.616	637	none	0.779	327	3.13	0.509	510	27	0.792	112	2.29	0.174	49	1.83
ENSG00000164867	NOS3	Nitric-oxide synthase, endothelial (EC 1.14.13.39) (EC-NOS) (NOS type III) (NOSIII) (Endothelial NOS) (eNOS) (Constitutive NOS) (cNOS). [Source:Uniprot/SWISSPROT;Acc:P29474]	236	0.17	0.367	314	1.07e-18	0.556	243	5.03e-285	0.385	271	1	0.568	110	8.58e-08	0.343	71	5.55e-47	0.112	440	701	0.684	232	0.137	0.607	472	0.819	0.834	443	0.836	0.772	463	none	0.616	220	3	0.336	212	2.17	0.328	78	1.62	0.121	243	none	0.664	135	4
ENSG00000007237	GAS7	Growth-arrest-specific protein 7 (GAS-7). [Source:Uniprot/SWISSPROT;Acc:O60861]	237	0.171	0.369	334	9.09e-18	0.591	99	0	0.146	161	1	0.568	373	none	none	261	6.31e-25	0.411	267	168	0.415	497	none	none	23	0.628	0.0406	331	0.795	0.577	370	none	0.616	484	none	0.779	186	2	0.275	207	2.55	0.322	317	none	0.664	345	none
ENSG00000145423	SFRP2	Secreted frizzled-related protein 2 precursor (sFRP-2) (Secreted apoptosis-related protein 1) (SARP-1) (Frizzled-related protein 2) (FRP-2). [Source:Uniprot/SWISSPROT;Acc:Q96HF1]	238	0.175	0.37	245	7.38e-21	0.434	465	1.93e-121	0.737	464	1	0.568	147	3.02e-05	0.449	507	4.98e-08	0.798	501	873	0.779	82	0.0383	0.215	45	0.658	0.0795	579	none	none	586	none	0.616	46	1.5	0.0622	31	1.33	0.0498	521	none	0.9	538	none	0.664	544	none
ENSG00000101945	SUV39H1	Histone-lysine N-methyltransferase, H3 lysine-9 specific 1 (EC 2.1.1.43) (Histone H3-K9 methyltransferase 1) (H3-K9-HMTase 1) (Suppressor of variegation 3-9 homolog 1) (Su(var)3-9 homolog 1). [Source:Uniprot/SWISSPROT;Acc:O43463]	239	0.178	0.372	360	1.32e-16	0.637	473	2.47e-115	0.75	472	1	0.568	271	1	0.879	182	1.66e-31	0.287	77	1.41e-15	0.12	409	none	none	611	none	none	177	0.701	0.308	251	none	0.616	86	1.89	0.134	232	2.31	0.361	229	2.76	0.355	11	1.25	0.0156	25	1.5
ENSG00000180176	TH	Tyrosine 3-monooxygenase (EC 1.14.16.2) (Tyrosine 3-hydroxylase) (TH). [Source:Uniprot/SWISSPROT;Acc:P07101]	240	0.178	0.373	305	6.27e-19	0.54	327	1.93e-215	0.518	344	1	0.568	258	1	0.879	142	2.75e-36	0.222	456	746	0.709	229	0.133	0.599	468	0.818	0.827	556	0.894	0.969	564	none	0.616	223	3	0.336	137	1.8	0.212	450	9	0.7	489	none	0.664	497	none
ENSG00000182944	EWSR1	RNA-binding protein EWS (EWS oncogene) (Ewing sarcoma breakpoint region 1 protein). [Source:Uniprot/SWISSPROT;Acc:Q01844]	241	0.179	0.375	121	6.54e-23	0.214	400	9.17e-164	0.634	410	1	0.568	517	none	none	92	1.56e-43	0.145	534	none	0.913	601	none	none	146	0.733	0.258	322	0.792	0.561	102	3	0.152	338	7.08	0.526	416	5.27	0.647	317	3.82	0.493	201	6.67	0.313	168	7
ENSG00000106571	GLI3	Zinc finger protein GLI3. [Source:Uniprot/SWISSPROT;Acc:P10071]	242	0.184	0.376	371	5.36e-16	0.657	109	0	0.146	169	1	0.568	102	2.14e-08	0.321	119	5.15e-39	0.187	60	3.46e-20	0.0933	404	none	none	214	0.759	0.378	317	0.791	0.552	358	none	0.616	192	2.75	0.297	332	3.25	0.518	55	1.5	0.084	235	none	0.664	287	none
ENSG00000136574	GATA4	Transcription factor GATA-4 (GATA-binding factor 4). [Source:Uniprot/SWISSPROT;Acc:P43694]	243	0.186	0.378	378	1.09e-15	0.669	112	0	0.146	172	1	0.568	377	none	none	259	4.13e-25	0.408	567	none	0.913	126	0.0492	0.33	364	0.794	0.643	479	0.851	0.834	491	none	0.616	280	4	0.423	230	2.29	0.356	231	2.79	0.359	334	none	0.664	359	none
ENSG00000116678	LEPR|LEPROT	Leptin receptor precursor (LEP-R) (OB receptor) (OB-R) (HuB219) (CD295 antigen). [Source:Uniprot/SWISSPROT;Acc:P48357]	244	0.187	0.379	355	6.04e-17	0.628	457	7.22e-127	0.724	456	1	0.568	211	0.295	0.657	389	8.81e-14	0.613	266	167	0.414	496	none	none	467	0.817	0.825	210	0.728	0.366	277	none	0.616	65	1.63	0.098	78	1.56	0.123	292	3.5	0.456	381	none	0.664	76	2
ENSG00000100146	SOX10	Transcription factor SOX-10. [Source:Uniprot/SWISSPROT;Acc:P56693]	245	0.189	0.381	493	2.21e-07	0.873	229	2.72e-292	0.363	259	1	0.568	429	none	none	253	6.95e-26	0.397	565	none	0.913	172	0.0714	0.45	326	0.786	0.576	310	0.789	0.54	101	3	0.152	381	none	0.779	429	6.25	0.666	377	5.2	0.586	87	2	0.124	28	1.5
ENSG00000160867	FGFR4	Fibroblast growth factor receptor 4 precursor (EC 2.7.10.1) (FGFR-4) (CD334 antigen). [Source:Uniprot/SWISSPROT;Acc:P22455]	246	0.191	0.383	295	2.46e-19	0.522	244	9.02e-285	0.387	22	1.08e-10	0.0334	97	7.82e-09	0.299	130	8.97e-38	0.203	15	2e-85	0.0233	260	none	0.838	423	0.807	0.747	532	0.875	0.927	541	none	0.616	573	none	0.779	396	4.5	0.611	430	7.4	0.667	476	none	0.664	485	none
ENSG00000112715	VEGFA	Vascular endothelial growth factor A precursor (VEGF-A) (Vascular permeability factor) (VPF). [Source:Uniprot/SWISSPROT;Acc:P15692]	247	0.193	0.384	9	2.99e-25	0.0159	3	0	0.146	89	1	0.568	68	7.05e-15	0.212	442	2.49e-11	0.696	598	none	0.913	255	0.187	0.668	409	0.804	0.723	368	0.809	0.641	400	none	0.616	497	none	0.779	377	4	0.579	260	3.06	0.404	359	none	0.664	382	none
ENSG00000181104	F2R	Proteinase-activated receptor 1 precursor (PAR-1) (Thrombin receptor) (Coagulation factor II receptor). [Source:Uniprot/SWISSPROT;Acc:P25116]	248	0.194	0.386	242	6.75e-21	0.428	74	0	0.146	142	1	0.568	156	0.00403	0.486	244	1.26e-26	0.384	416	653	0.647	337	none	0.838	312	0.784	0.551	360	0.807	0.627	392	none	0.616	111	2	0.165	168	2	0.275	338	4.16	0.526	416	none	0.664	431	none
ENSG00000196092	PAX5	Paired box protein Pax-5 (B-cell-specific transcription factor) (BSAP). [Source:Uniprot/SWISSPROT;Acc:Q02548]	249	0.194	0.387	547	0.00226	0.968	199	2.01e-315	0.315	235	1	0.568	412	none	none	273	1.81e-23	0.43	391	534	0.608	130	0.05	0.34	354	0.791	0.625	185	0.709	0.322	110	3.5	0.171	345	9	0.543	97	1.6	0.148	70	1.6	0.109	20	1.33	0.0295	184	none
ENSG00000165409	TSHR	Thyrotropin receptor precursor (TSH-R) (Thyroid-stimulating hormone receptor). [Source:Uniprot/SWISSPROT;Acc:P16473]	250	0.194	0.389	451	1.74e-10	0.798	405	8.97e-162	0.642	414	1	0.568	264	1	0.879	88	2.14e-44	0.139	233	88.6	0.362	479	none	none	14	0.602	0.0247	541	0.882	0.943	550	none	0.616	262	3.75	0.406	305	3	0.479	562	none	0.9	568	none	0.664	570	none
ENSG00000166147	FBN1	Fibrillin-1 precursor. [Source:Uniprot/SWISSPROT;Acc:P35555]	251	0.195	0.39	140	1.16e-22	0.248	441	8.24e-140	0.699	444	1	0.568	537	none	none	78	7.32e-46	0.123	199	31.3	0.309	212	0.116	0.555	345	0.789	0.61	374	0.81	0.652	404	none	0.616	351	9	0.543	452	12	0.703	345	4.34	0.537	420	none	0.664	434	none
ENSG00000170430	MGMT	Methylated-DNA--protein-cysteine methyltransferase (EC 2.1.1.63) (6-O- methylguanine-DNA methyltransferase) (MGMT) (O-6-methylguanine-DNA- alkyltransferase). [Source:Uniprot/SWISSPROT;Acc:P16455]	252	0.195	0.392	49	4.6e-24	0.0867	293	4.8e-242	0.464	311	1	0.568	457	none	none	143	3.11e-36	0.225	530	992	0.824	359	none	0.838	258	0.771	0.456	599	none	none	602	none	0.616	47	1.5	0.0622	49	1.4	0.0747	474	12	0.74	504	none	0.664	512	none
ENSG00000159128	IFNGR2	Interferon-gamma receptor beta chain precursor (Interferon-gamma receptor accessory factor 1) (AF-1) (Interferon-gamma transducer 1). [Source:Uniprot/SWISSPROT;Acc:P38484]	253	0.198	0.393	209	1.51e-21	0.37	540	6.21e-65	0.856	537	1	0.568	181	0.0773	0.564	225	3.96e-28	0.353	561	none	0.913	610	none	none	11	0.594	0.0194	154	0.679	0.268	234	none	0.616	298	5	0.467	129	1.75	0.194	230	2.77	0.358	333	none	0.664	358	none
ENSG00000070018	LRP6	Low-density lipoprotein receptor-related protein 6 precursor. [Source:Uniprot/SWISSPROT;Acc:O75581]	254	0.201	0.395	282	6.97e-20	0.499	301	1.39e-237	0.477	319	1	0.568	143	3.02e-05	0.449	508	5.22e-08	0.8	204	39.5	0.317	459	none	none	288	0.778	0.509	296	0.783	0.516	340	none	0.616	471	none	0.779	72	1.5	0.101	188	2.36	0.292	306	none	0.664	338	none
ENSG00000103024	NME3	Nucleoside diphosphate kinase 3 (EC 2.7.4.6) (NDK 3) (NDP kinase 3) (Nucleoside diphosphate kinase C) (NDPKC) (nm23-H3) (DR-nm23). [Source:Uniprot/SWISSPROT;Acc:Q13232]	255	0.203	0.397	54	6.18e-24	0.0956	321	1.04e-220	0.509	338	1	0.568	473	none	none	233	2.61e-27	0.367	338	369	0.526	530	none	none	157	0.741	0.277	155	0.68	0.27	235	none	0.616	424	none	0.779	408	5	0.631	183	2.32	0.285	118	2.5	0.188	130	4
ENSG00000104884	ERCC2	TFIIH basal transcription factor complex helicase subunit (EC 3.6.1.-) (DNA-repair protein complementing XP-D cells) (Xeroderma pigmentosum group D-complementing protein) (CXPD) (DNA excision repair protein ERCC-2). [Source:Uniprot/SWISSPROT;Acc:P18074]	256	0.204	0.398	227	2.48e-21	0.402	68	0	0.146	139	1	0.568	251	1	0.879	102	1.94e-41	0.161	297	264	0.462	507	none	none	206	0.757	0.364	237	0.754	0.413	295	none	0.616	58	1.6	0.0902	255	2.5	0.403	193	2.42	0.3	309	none	0.664	340	none
ENSG00000164692	COL1A2	Collagen alpha-2(I) chain precursor. [Source:Uniprot/SWISSPROT;Acc:P08123]	257	0.209	0.4	179	4.73e-22	0.317	380	3.6e-177	0.602	392	1	0.568	124	3.13e-07	0.383	235	3.19e-27	0.37	414	640	0.644	335	none	0.838	331	0.787	0.585	359	0.807	0.625	391	none	0.616	233	3.2	0.364	337	3.33	0.529	340	4.27	0.529	417	none	0.664	432	none
ENSG00000119535	CSF3R	Granulocyte colony-stimulating factor receptor precursor (G-CSF-R) (CD114 antigen). [Source:Uniprot/SWISSPROT;Acc:Q99062]	258	0.211	0.401	393	1.13e-14	0.696	517	1.2e-72	0.819	515	1	0.568	201	0.229	0.623	353	6.85e-18	0.554	335	360	0.521	314	none	0.838	388	0.799	0.686	266	0.769	0.463	316	none	0.616	107	2	0.165	53	1.42	0.0824	302	3.6	0.47	391	none	0.664	17	1.25
ENSG00000075891	PAX2	Paired box protein Pax-2. [Source:Uniprot/SWISSPROT;Acc:Q02962]	259	0.211	0.403	516	1.51e-05	0.913	149	0	0.146	199	1	0.568	393	none	none	171	8.98e-33	0.269	552	none	0.913	99	0.0423	0.259	215	0.759	0.38	472	0.847	0.822	484	none	0.616	221	3	0.336	33	1.33	0.0498	80	1.62	0.124	245	none	0.664	293	none
ENSG00000082397	EPB41L3	Band 4.1-like protein 3 (4.1B) (Differentially expressed in adenocarcinoma of the lung protein 1) (DAL-1). [Source:Uniprot/SWISSPROT;Acc:Q9Y2J2]	260	0.212	0.404	352	5.36e-17	0.623	537	2.99e-66	0.851	534	1	0.568	176	0.0644	0.545	485	1.63e-08	0.765	257	143	0.4	295	none	0.838	106	0.719	0.187	339	0.797	0.591	377	none	0.616	216	3	0.336	219	2.2	0.339	488	13.5	0.759	109	2.25	0.17	21	1.33
ENSG00000166068	SPRED1	Sprouty-related, EVH1 domain-containing protein 1 (Spred-1). [Source:Uniprot/SWISSPROT;Acc:Q7Z699]	261	0.219	0.406	190	7.28e-22	0.336	334	6.16e-213	0.529	351	1	0.568	236	0.672	0.732	465	4.4e-09	0.734	221	63.1	0.344	97	0.0414	0.254	220	0.76	0.389	595	none	none	598	none	0.616	612	none	0.779	7	1	0.00622	517	none	0.9	535	none	0.664	80	2
ENSG00000143248	RGS5	Regulator of G-protein signaling 5 (RGS5). [Source:Uniprot/SWISSPROT;Acc:O15539]	262	0.219	0.407	191	7.49e-22	0.338	476	5.11e-108	0.754	474	1	0.568	555	none	none	392	1.21e-13	0.617	342	379	0.532	534	none	none	336	0.787	0.594	231	0.748	0.402	291	none	0.616	299	5	0.467	403	5	0.631	493	14.5	0.767	518	none	0.664	526	none
ENSG00000170633	RNF34	E3 ubiquitin-protein ligase RNF34 (EC 6.3.2.-) (RING finger protein 34) (RING finger protein RIFF) (FYVE-RING finger protein Momo) (Human RING finger homologous to inhibitor of apoptosis protein) (hRFI) (Caspases-8 and -10-associated RING finger protein 1 [Source:Uniprot/SWISSPROT;Acc:Q969K3]	263	0.222	0.409	207	1.43e-21	0.366	354	9.68e-199	0.561	369	1	0.568	490	none	none	448	4.71e-11	0.706	136	0.0373	0.212	244	0.155	0.639	13	0.599	0.023	52	0.56	0.0906	172	none	0.616	396	none	0.779	180	2	0.275	276	3.25	0.429	371	none	0.664	393	none
ENSG00000056661	PCGF2	Polycomb group RING finger protein 2 (DNA-binding protein Mel-18) (RING finger protein 110) (Zinc finger protein 144). [Source:Uniprot/SWISSPROT;Acc:P35227]	264	0.228	0.411	62	9.83e-24	0.11	294	6.23e-242	0.466	312	1	0.568	458	none	none	404	9.37e-13	0.635	274	182	0.426	203	0.083	0.531	375	0.796	0.663	252	0.762	0.439	57	2	0.0824	372	none	0.779	71	1.5	0.101	530	none	0.9	544	none	0.664	115	3
ENSG00000146674	IGFBP3	Insulin-like growth factor-binding protein 3 precursor (IGFBP-3) (IBP- 3) (IGF-binding protein 3). [Source:Uniprot/SWISSPROT;Acc:P17936]	265	0.231	0.412	268	3.4e-20	0.474	81	0	0.146	147	1	0.568	90	7.81e-11	0.277	502	4.38e-08	0.792	608	none	0.913	84	0.0386	0.22	498	0.829	0.88	263	0.768	0.458	315	none	0.616	274	4	0.423	331	3.22	0.513	218	2.67	0.339	140	3	0.222	236	none
ENSG00000109670	FBXW7	F-box/WD repeat protein 7 (F-box and WD-40 domain protein 7) (F-box protein FBX30) (hCdc4) (Archipelago homolog) (hAgo) (SEL-10). [Source:Uniprot/SWISSPROT;Acc:Q969H0]	266	0.232	0.414	222	2.15e-21	0.393	455	4.52e-128	0.721	454	1	0.568	183	0.0935	0.567	335	4.75e-19	0.528	580	none	0.913	619	none	none	18	0.617	0.0318	285	0.779	0.497	330	none	0.616	329	7	0.515	309	3	0.479	563	none	0.9	99	2	0.124	162	6
ENSG00000168621	GDNF	Glial cell line-derived neurotrophic factor precursor (Astrocyte- derived trophic factor 1) (ATF-1). [Source:Uniprot/SWISSPROT;Acc:P39905]	267	0.232	0.415	604	none	none	171	0	0.146	216	1	0.568	402	none	none	230	1.2e-27	0.362	424	673	0.659	167	0.0689	0.437	588	none	none	426	0.829	0.742	448	none	0.616	13	1.2	0.0187	108	1.67	0.17	532	none	0.9	545	none	0.664	550	none
ENSG00000166167	BTRC	F-box/WD repeat protein 1A (F-box and WD repeats protein beta-TrCP) (E3RSIkappaB) (pIkappaBalpha-E3 receptor subunit). [Source:Uniprot/SWISSPROT;Acc:Q9Y297]	268	0.235	0.417	81	2.4e-23	0.143	464	7.16e-122	0.735	463	1	0.568	138	4.77e-06	0.43	347	1.95e-18	0.546	280	197	0.435	303	none	0.838	66	0.684	0.117	338	0.797	0.589	121	4	0.187	201	2.83	0.313	265	2.6	0.412	98	1.73	0.152	68	2	0.124	119	3.33
ENSG00000104332	SFRP1	Secreted frizzled-related protein 1 precursor (sFRP-1) (Frizzled- related protein 1) (FRP-1) (Secreted apoptosis-related protein 2) (SARP-2). [Source:Uniprot/SWISSPROT;Acc:Q8N474]	269	0.236	0.418	259	1.85e-20	0.458	249	4.5e-280	0.395	275	1	0.568	142	3.02e-05	0.449	582	0.239	0.917	515	912	0.801	256	0.201	0.67	419	0.806	0.74	208	0.726	0.362	275	none	0.616	172	2.5	0.263	260	2.5	0.403	17	1.19	0.0264	218	none	0.664	275	none
ENSG00000156970	BUB1B	Mitotic checkpoint serine/threonine-protein kinase BUB1 beta (EC 2.7.11.1) (hBUBR1) (MAD3/BUB1-related protein kinase) (Mitotic checkpoint kinase MAD3L) (SSK1). [Source:Uniprot/SWISSPROT;Acc:O60566]	270	0.238	0.42	228	2.51e-21	0.404	69	0	0.146	140	1	0.568	79	1.71e-12	0.249	8	1.2e-92	0.0126	344	381	0.535	535	none	none	80	0.703	0.141	583	none	none	588	none	0.616	285	4.33	0.442	349	3.5	0.54	179	2.29	0.278	299	none	0.664	332	none
ENSG00000131323	TRAF3	TNF receptor-associated factor 3 (CD40 receptor-associated factor 1) (CRAF1) (CD40-binding protein) (CD40BP) (LMP1-associated protein) (LAP1) (CAP-1). [Source:Uniprot/SWISSPROT;Acc:Q13114]	271	0.238	0.421	375	9.09e-16	0.664	323	3.98e-216	0.512	340	1	0.568	93	7.95e-10	0.29	433	7.81e-12	0.682	243	116	0.378	485	none	none	547	0.868	0.966	355	0.805	0.618	388	none	0.616	288	4.5	0.448	325	3.08	0.505	115	1.83	0.179	264	none	0.664	170	7
ENSG00000167996	FTH1	Ferritin heavy chain (EC 1.16.3.1) (Ferritin H subunit) (Proliferation-inducing gene 15 protein). [Source:Uniprot/SWISSPROT;Acc:P02794]	272	0.24	0.423	8	2.92e-25	0.0142	371	2.75e-186	0.588	384	1	0.568	262	1	0.879	311	2.66e-20	0.491	403	581	0.627	557	none	none	325	0.786	0.574	205	0.724	0.357	273	none	0.616	443	none	0.779	410	5	0.631	354	4.5	0.549	427	none	0.664	440	none
ENSG00000008988	RPS20	40S ribosomal protein S20. [Source:Uniprot/SWISSPROT;Acc:P60866]	273	0.24	0.425	38	2.41e-24	0.0673	485	3.57e-95	0.769	483	1	0.568	273	1	0.879	497	3.8e-08	0.783	362	415	0.561	540	none	none	155	0.74	0.274	20	0.514	0.0348	90	3	0.152	379	none	0.779	311	3	0.479	211	2.56	0.328	9	1.17	0.0124	101	3
ENSG00000106028	SSBP1	Single-stranded DNA-binding protein, mitochondrial precursor (Mt-SSB) (MtSSB) (PWP1-interacting protein 17). [Source:Uniprot/SWISSPROT;Acc:Q04837]	274	0.241	0.426	253	1.19e-20	0.448	489	1.07e-91	0.775	487	1	0.568	562	none	none	307	9.32e-21	0.483	575	none	0.913	617	none	none	171	0.745	0.302	5	0.479	0.00871	34	2	0.0824	366	none	0.779	467	none	0.855	203	2.5	0.316	81	2	0.124	212	none
ENSG00000176697	BDNF	Brain-derived neurotrophic factor precursor (BDNF) (Abrineurin). [Source:Uniprot/SWISSPROT;Acc:P23560]	275	0.241	0.428	400	4.92e-14	0.708	120	0	0.146	180	1	0.568	116	1.65e-07	0.361	116	2.97e-39	0.183	431	686	0.67	111	0.0465	0.291	137	0.73	0.242	510	0.862	0.889	522	none	0.616	565	none	0.779	451	11	0.7	355	4.5	0.549	428	none	0.664	441	none
ENSG00000079819	EPB41L2	Band 4.1-like protein 2 (Generally expressed protein 4.1) (4.1G). [Source:Uniprot/SWISSPROT;Acc:O43491]	276	0.242	0.429	90	2.88e-23	0.159	527	6.97e-70	0.835	524	1	0.568	175	0.0644	0.545	360	1.55e-16	0.567	399	559	0.621	64	0.0363	0.168	434	0.809	0.767	490	0.855	0.854	502	none	0.616	550	none	0.779	395	4.5	0.611	410	6.2	0.638	25	1.33	0.0295	186	none
ENSG00000117318	ID3	DNA-binding protein inhibitor ID-3 (Inhibitor of DNA binding 3) (ID- like protein inhibitor HLH 1R21) (Helix-loop-helix protein HEIR-1). [Source:Uniprot/SWISSPROT;Acc:Q02535]	277	0.243	0.431	623	none	none	179	0	0.146	66	0.173	0.104	167	0.0326	0.523	390	1.13e-13	0.614	209	50.6	0.325	120	0.0485	0.314	343	0.788	0.606	309	0.789	0.538	352	none	0.616	187	2.67	0.289	328	3.17	0.51	403	6	0.63	459	none	0.664	470	none
ENSG00000186951	PPARA	Peroxisome proliferator-activated receptor alpha (PPAR-alpha). [Source:Uniprot/SWISSPROT;Acc:Q07869]	278	0.244	0.432	97	3.59e-23	0.172	223	2.87e-297	0.353	254	1	0.568	228	0.582	0.707	268	5.76e-24	0.422	569	none	0.913	613	none	none	182	0.75	0.322	488	0.855	0.85	500	none	0.616	231	3.14	0.358	261	2.5	0.403	378	5.21	0.588	144	3	0.222	239	none
ENSG00000111266	DUSP16	Dual specificity protein phosphatase 16 (EC 3.1.3.48) (EC 3.1.3.16) (Mitogen-activated protein kinase phosphatase 7) (MAP kinase phosphatase 7) (MKP-7). [Source:Uniprot/SWISSPROT;Acc:Q9BY84]	279	0.245	0.434	344	1.87e-17	0.609	331	1.54e-214	0.525	348	1	0.568	115	1.29e-07	0.352	549	3.83e-06	0.866	166	4.45	0.258	143	0.057	0.374	272	0.775	0.481	602	none	none	605	none	0.616	142	2.25	0.216	68	1.5	0.101	529	none	0.9	543	none	0.664	549	none
ENSG00000160201	U2AF1	Splicing factor U2AF 35 kDa subunit (U2 auxiliary factor 35 kDa subunit) (U2 snRNP auxiliary factor small subunit). [Source:Uniprot/SWISSPROT;Acc:Q01081]	280	0.246	0.435	15	5.84e-25	0.0265	475	9.86e-111	0.753	473	1	0.568	554	none	none	283	2.77e-22	0.446	571	none	0.913	615	none	none	389	0.8	0.687	18	0.51	0.0314	155	none	0.616	342	8	0.532	423	6	0.658	311	3.74	0.484	397	none	0.664	415	none
ENSG00000204496	LTA	Lymphotoxin-alpha precursor (LT-alpha) (TNF-beta) (Tumor necrosis factor ligand superfamily member 1). [Source:Uniprot/SWISSPROT;Acc:P01374]	281	0.247	0.437	588	none	none	184	4.94e-324	0.292	224	1	0.568	203	0.23	0.632	338	4.81e-19	0.531	69	2.45e-17	0.106	249	0.17	0.652	595	none	none	151	0.673	0.263	95	3	0.152	247	3.5	0.389	352	3.67	0.547	147	2.07	0.229	279	none	0.664	139	4
ENSG00000189283	FHIT	Bis(5\'-adenosyl)-triphosphatase (EC 3.6.1.29) (Diadenosine 5',5'''- P1,P3-triphosphate hydrolase) (Dinucleosidetriphosphatase) (AP3A hydrolase) (AP3AASE) (Fragile histidine triad protein). [Source:Uniprot/SWISSPROT;Acc:P49789]	282	0.248	0.439	545	0.00193	0.965	245	3.02e-284	0.388	272	1	0.568	57	8.31e-21	0.178	19	9.88e-74	0.0299	376	474	0.585	325	none	0.838	122	0.727	0.216	589	none	none	73	2	0.0824	97	2	0.165	164	2	0.275	86	1.67	0.135	247	none	0.664	295	none
ENSG00000125618	PAX8	Paired box protein Pax-8. [Source:Uniprot/SWISSPROT;Acc:Q06710]	283	0.249	0.44	370	4.99e-16	0.655	231	1.55e-291	0.366	261	1	0.568	73	2.6e-13	0.227	113	1.95e-39	0.178	253	136	0.393	491	none	none	296	0.781	0.523	508	0.861	0.885	520	none	0.616	563	none	0.779	192	2	0.275	217	2.63	0.337	324	none	0.664	350	none
ENSG00000126778	SIX1	Homeobox protein SIX1 (Sine oculis homeobox homolog 1). [Source:Uniprot/SWISSPROT;Acc:Q15475]	284	0.251	0.442	436	1.85e-11	0.772	128	0	0.146	186	1	0.568	384	none	none	236	3.37e-27	0.372	490	849	0.762	139	0.0533	0.364	441	0.811	0.779	546	0.884	0.951	554	none	0.616	582	none	0.779	448	9	0.694	426	7	0.659	473	none	0.664	482	none
ENSG00000007372	PAX6	Paired box protein Pax-6 (Oculorhombin) (Aniridia type II protein). [Source:Uniprot/SWISSPROT;Acc:P26367]	285	0.253	0.443	464	1.61e-09	0.821	137	0	0.146	191	1	0.568	253	1	0.879	140	2.16e-36	0.22	461	758	0.717	191	0.077	0.5	60	0.678	0.106	548	0.885	0.955	556	none	0.616	322	6	0.495	370	4	0.579	397	5.8	0.616	174	4	0.267	254	none
ENSG00000160307	S100B	Protein S100-B (S100 calcium-binding protein B) (S-100 protein beta subunit) (S-100 protein beta chain). [Source:Uniprot/SWISSPROT;Acc:P04271]	286	0.258	0.445	353	5.44e-17	0.625	104	0	0.146	166	1	0.568	374	none	none	369	1.35e-15	0.581	466	764	0.725	345	none	0.838	26	0.637	0.0459	489	0.855	0.852	501	none	0.616	291	4.5	0.448	390	4.4	0.607	457	10.1	0.711	176	4	0.267	256	none
ENSG00000176171	BNIP3	BCL2/adenovirus E1B 19 kDa protein-interacting protein 3. [Source:Uniprot/SWISSPROT;Acc:Q12983]	287	0.26	0.446	601	none	none	170	0	0.146	215	1	0.568	401	none	none	516	1.29e-07	0.813	482	817	0.75	586	none	none	452	0.813	0.799	398	0.818	0.693	425	none	0.616	41	1.5	0.0622	122	1.75	0.194	124	1.94	0.193	21	1.33	0.0295	185	none
ENSG00000176890	TYMS	Thymidylate synthase (EC 2.1.1.45) (TS) (TSase). [Source:Uniprot/SWISSPROT;Acc:P04818]	288	0.262	0.448	85	2.66e-23	0.15	509	2.51e-75	0.807	507	1	0.568	229	0.585	0.713	423	3.29e-12	0.666	227	72.8	0.353	475	none	none	208	0.757	0.367	86	0.594	0.15	42	2	0.0824	369	none	0.779	468	none	0.855	314	3.77	0.488	400	none	0.664	418	none
ENSG00000114812	VIPR1	Vasoactive intestinal polypeptide receptor 1 precursor (VIP-R-1) (Pituitary adenylate cyclase-activating polypeptide type II receptor) (PACAP type II receptor) (PACAP-R-2). [Source:Uniprot/SWISSPROT;Acc:P32241]	289	0.264	0.449	92	3.02e-23	0.163	421	4.23e-148	0.667	429	1	0.568	265	1	0.879	250	4.18e-26	0.392	429	683	0.667	90	0.0398	0.236	493	0.827	0.871	468	0.846	0.815	15	1.33	0.0218	341	8	0.532	356	3.75	0.552	471	11.5	0.731	502	none	0.664	510	none
ENSG00000133424	LARGE	Glycosyltransferase-like protein LARGE1 (EC 2.4.-.-) (Acetylglucosaminyltransferase-like 1A). [Source:Uniprot/SWISSPROT;Acc:O95461]	290	0.265	0.451	297	3.18e-19	0.526	358	1.54e-197	0.567	371	1	0.568	492	none	none	223	3.64e-28	0.351	507	887	0.788	8	0.0277	0.0209	67	0.686	0.118	458	0.842	0.798	473	none	0.616	533	none	0.779	569	none	0.855	508	25.5	0.79	528	none	0.664	536	none
ENSG00000118785	SPP1	Osteopontin precursor (Bone sialoprotein-1) (Secreted phosphoprotein 1) (SPP-1) (Urinary stone protein) (Nephropontin) (Uropontin). [Source:Uniprot/SWISSPROT;Acc:P10451]	291	0.265	0.453	206	1.34e-21	0.365	190	1.68e-320	0.301	230	1	0.568	121	3.13e-07	0.383	383	1.92e-14	0.603	585	none	0.913	367	none	0.838	604	none	none	418	0.826	0.728	441	none	0.616	59	1.6	0.0902	221	2.22	0.344	241	2.95	0.375	189	5	0.294	152	5
ENSG00000204632	HLA-A|HLA-G	HLA class I histocompatibility antigen, alpha chain G precursor (HLA G antigen). [Source:Uniprot/SWISSPROT;Acc:P17693]	292	0.267	0.454	22	1.01e-24	0.0389	566	1.47e-52	0.897	563	1	0.568	206	0.25	0.645	270	6.44e-24	0.425	319	324	0.496	522	none	none	246	0.769	0.435	33	0.538	0.0575	160	none	0.616	344	8.5	0.535	385	4.14	0.599	279	3.26	0.434	205	9	0.319	268	none
ENSG00000065675	PRKCQ	Protein kinase C theta type (EC 2.7.11.13) (nPKC-theta). [Source:Uniprot/SWISSPROT;Acc:Q04759]	293	0.27	0.456	387	3.83e-15	0.685	193	7.56e-318	0.306	45	1.47e-05	0.0717	198	0.207	0.617	163	2.76e-33	0.257	97	4e-11	0.151	274	none	0.838	223	0.762	0.394	219	0.731	0.382	284	none	0.616	139	2.25	0.216	116	1.71	0.18	71	1.6	0.112	239	none	0.664	290	none
ENSG00000125378	BMP4	Bone morphogenetic protein 4 precursor (BMP-4) (BMP-2B). [Source:Uniprot/SWISSPROT;Acc:P12644]	294	0.271	0.457	263	2.28e-20	0.465	78	0	0.146	145	1	0.568	98	1.02e-08	0.305	475	8.74e-09	0.753	385	510	0.599	160	0.0657	0.419	309	0.783	0.546	496	0.858	0.864	508	none	0.616	553	none	0.779	438	7.5	0.68	269	3.17	0.418	366	none	0.664	74	2
ENSG00000135903	PAX3	Paired box protein Pax-3 (HUP2). [Source:Uniprot/SWISSPROT;Acc:P23760]	295	0.272	0.459	449	1.46e-10	0.795	131	0	0.146	188	1	0.568	386	none	none	48	1.42e-55	0.0756	532	none	0.913	225	0.133	0.589	163	0.743	0.288	428	0.83	0.746	450	none	0.616	521	none	0.779	282	2.75	0.434	370	5	0.577	438	none	0.664	450	none
ENSG00000204531	POU5F1|POU5F1P1	POU domain, class 5, transcription factor 1 (Octamer-binding transcription factor 3) (Oct-3) (Oct-4). [Source:Uniprot/SWISSPROT;Acc:Q01860]	296	0.276	0.46	484	5.33e-08	0.857	341	5.55e-207	0.54	357	1	0.568	484	none	none	397	3.71e-13	0.625	358	409	0.557	135	0.052	0.353	492	0.827	0.869	340	0.797	0.592	61	2	0.0824	69	1.67	0.109	277	2.75	0.434	166	2.2	0.258	292	none	0.664	326	none
ENSG00000030110	BAK1	Bcl-2 homologous antagonist/killer (Apoptosis regulator BAK) (Bcl-2- like 7 protein). [Source:Uniprot/SWISSPROT;Acc:Q16611]	297	0.279	0.462	483	5.14e-08	0.855	288	1.36e-246	0.456	307	1	0.568	455	none	none	314	3.69e-20	0.494	109	5e-09	0.17	250	0.173	0.654	295	0.78	0.521	98	0.608	0.171	45	2	0.0824	34	1.5	0.0622	162	2	0.275	37	1.36	0.0575	127	2.6	0.198	148	5
ENSG00000125266	EFNB2	Ephrin-B2 precursor (EPH-related receptor tyrosine kinase ligand 5) (LERK-5) (HTK ligand) (HTK-L). [Source:Uniprot/SWISSPROT;Acc:P52799]	298	0.28	0.463	252	1.06e-20	0.446	346	1e-205	0.548	362	1	0.568	226	0.456	0.698	499	4.16e-08	0.786	330	351	0.513	9	0.0279	0.0236	495	0.828	0.875	278	0.775	0.484	325	none	0.616	347	9	0.543	341	3.33	0.529	313	3.75	0.487	399	none	0.664	417	none
ENSG00000079102	RUNX1T1	Protein CBFA2T1 (Protein MTG8) (Protein ETO) (Eight twenty one protein) (Cyclin-D-related protein) (Zinc finger MYND domain- containing protein 2). [Source:Uniprot/SWISSPROT;Acc:Q06455]	299	0.28	0.465	384	2.06e-15	0.68	320	3.7e-221	0.507	337	1	0.568	137	4.05e-06	0.424	98	2.61e-42	0.154	519	924	0.807	184	0.0745	0.482	196	0.754	0.346	235	0.754	0.409	129	4.5	0.199	293	4.75	0.456	244	2.36	0.378	503	20	0.782	183	4.5	0.283	260	none
ENSG00000079785	DDX1	ATP-dependent RNA helicase DDX1 (EC 3.6.1.-) (DEAD box protein 1) (DEAD box protein retinoblastoma) (DBP-RB). [Source:Uniprot/SWISSPROT;Acc:Q92499]	300	0.283	0.467	123	6.95e-23	0.218	325	4.82e-216	0.515	342	1	0.568	476	none	none	567	4.12e-05	0.893	268	168	0.417	297	none	0.838	43	0.657	0.076	39	0.543	0.0679	164	none	0.616	392	none	0.779	480	none	0.855	309	3.68	0.481	24	1.33	0.0295	125	4
ENSG00000154277	UCHL1	Ubiquitin carboxyl-terminal hydrolase isozyme L1 (EC 3.4.19.12) (EC 6.-.-.-) (UCH-L1) (Ubiquitin thioesterase L1) (Neuron cytoplasmic protein 9.5) (PGP 9.5) (PGP9.5). [Source:Uniprot/SWISSPROT;Acc:P09936]	301	0.284	0.468	335	9.65e-18	0.593	271	1.25e-261	0.429	291	1	0.568	182	0.0935	0.567	117	2.97e-39	0.183	476	807	0.74	174	0.0715	0.455	395	0.801	0.698	429	0.83	0.747	451	none	0.616	115	2	0.165	95	1.6	0.148	497	15.3	0.773	38	1.5	0.0513	191	none
ENSG00000115457	IGFBP2	Insulin-like growth factor-binding protein 2 precursor (IGFBP-2) (IBP- 2) (IGF-binding protein 2). [Source:Uniprot/SWISSPROT;Acc:P18065]	302	0.285	0.47	264	2.39e-20	0.467	449	3.37e-134	0.712	449	1	0.568	540	none	none	474	7.97e-09	0.745	288	218	0.448	116	0.0472	0.304	580	none	none	461	0.844	0.803	475	none	0.616	116	2	0.165	256	2.5	0.403	494	15	0.77	519	none	0.664	527	none
ENSG00000196549	MME	Neprilysin (EC 3.4.24.11) (Neutral endopeptidase) (NEP) (Enkephalinase) (Neutral endopeptidase 24.11) (Atriopeptidase) (Common acute lymphocytic leukemia antigen) (CALLA) (CD10 antigen). [Source:Uniprot/SWISSPROT;Acc:P08473]	303	0.287	0.471	250	9.97e-21	0.442	518	3.38e-71	0.821	516	1	0.568	238	0.736	0.741	420	1.71e-12	0.66	517	915	0.804	217	0.123	0.568	414	0.806	0.731	463	0.844	0.807	477	none	0.616	73	1.67	0.109	228	2.29	0.356	325	4	0.51	34	1.5	0.0513	189	none
ENSG00000164161	HHIP	Hedgehog-interacting protein precursor (HHIP) (HIP). [Source:Uniprot/SWISSPROT;Acc:Q96QV1]	304	0.289	0.473	479	2.18e-08	0.848	140	0	0.146	193	1	0.568	104	2.14e-08	0.321	510	8.19e-08	0.803	377	480	0.586	326	none	0.838	347	0.79	0.613	609	none	none	612	none	0.616	623	none	0.779	8	1	0.00622	518	none	0.9	536	none	0.664	542	none
ENSG00000196154	S100A4	Protein S100-A4 (S100 calcium-binding protein A4) (Metastasin) (Protein Mts1) (Placental calcium-binding protein) (Calvasculin). [Source:Uniprot/SWISSPROT;Acc:P26447]	305	0.291	0.474	93	3.08e-23	0.165	601	5.94e-34	0.954	593	1	0.568	605	none	none	437	1.22e-11	0.688	327	346	0.509	526	none	none	213	0.758	0.376	152	0.674	0.265	232	none	0.616	171	2.5	0.263	357	3.8	0.555	261	3.08	0.406	360	none	0.664	383	none
ENSG00000166145	SPINT1	Kunitz-type protease inhibitor 1 precursor (Hepatocyte growth factor activator inhibitor type 1) (HAI-1). [Source:Uniprot/SWISSPROT;Acc:O43278]	306	0.292	0.476	304	6.08e-19	0.538	381	7.04e-177	0.604	393	1	0.568	503	none	none	451	1.1e-10	0.71	176	9.8	0.274	96	0.0413	0.251	499	0.83	0.882	243	0.757	0.423	299	none	0.616	456	none	0.779	411	5	0.631	329	4	0.51	143	3	0.222	62	2
ENSG00000185697	MYBL1	Myb-related protein A (A-Myb). [Source:Uniprot/SWISSPROT;Acc:P10243]	307	0.295	0.477	535	0.000235	0.947	386	9.85e-173	0.612	398	1	0.568	508	none	none	555	7.71e-06	0.872	435	690	0.677	55	0.0348	0.144	268	0.773	0.473	601	none	none	604	none	0.616	123	2	0.165	66	1.5	0.101	301	3.57	0.468	390	none	0.664	409	none
ENSG00000169946	ZFPM2	Zinc finger protein ZFPM2 (Zinc finger protein multitype 2) (Friend of GATA protein 2) (FOG-2) (hFOG-2). [Source:Uniprot/SWISSPROT;Acc:Q8WW38]	308	0.296	0.479	414	5.58e-13	0.733	278	3.12e-253	0.441	297	1	0.568	447	none	none	183	2.76e-31	0.288	141	0.0964	0.219	432	none	none	38	0.65	0.0671	363	0.807	0.632	395	none	0.616	303	5	0.467	239	2.33	0.369	553	none	0.9	98	2	0.124	222	none
ENSG00000151150	ANK3	Ankyrin-3 (ANK-3) (Ankyrin-G). [Source:Uniprot/SWISSPROT;Acc:Q12955]	309	0.302	0.481	247	8.43e-21	0.437	324	4.41e-216	0.513	341	1	0.568	475	none	none	594	0.28	0.935	116	5.48e-07	0.18	421	none	none	170	0.745	0.3	222	0.737	0.387	286	none	0.616	450	none	0.779	342	3.33	0.529	393	5.56	0.611	453	none	0.664	464	none
ENSG00000125845	BMP2	Bone morphogenetic protein 2 precursor (BMP-2) (BMP-2A). [Source:Uniprot/SWISSPROT;Acc:P12643]	310	0.302	0.482	589	none	none	164	0	0.146	210	1	0.568	95	7.78e-09	0.296	319	6.41e-20	0.504	401	578	0.624	26	0.0298	0.0681	286	0.778	0.505	286	0.779	0.498	331	none	0.616	467	none	0.779	528	none	0.855	254	3	0.389	353	none	0.664	378	none
ENSG00000074047	GLI2	Zinc finger protein GLI2 (Tax helper protein). [Source:Uniprot/SWISSPROT;Acc:P10070]	311	0.303	0.484	532	0.000192	0.942	152	0	0.146	201	1	0.568	105	2.14e-08	0.321	255	1.25e-25	0.402	58	1.55e-20	0.0902	403	none	none	243	0.767	0.429	239	0.755	0.416	296	none	0.616	453	none	0.779	519	none	0.855	45	1.43	0.07	232	none	0.664	284	none
ENSG00000108840	HDAC5	Histone deacetylase 5 (HD5) (Antigen NY-CO-9). [Source:Uniprot/SWISSPROT;Acc:Q9UQL6]	312	0.303	0.485	202	1.18e-21	0.358	59	0	0.146	131	1	0.568	361	none	none	444	2.95e-11	0.699	407	596	0.633	180	0.0731	0.471	36	0.648	0.0636	308	0.788	0.537	351	none	0.616	287	4.5	0.448	402	5	0.631	423	7	0.659	193	5	0.294	134	4
ENSG00000072818	CENTB1|KCTD11	Centaurin-beta 1 (Cnt-b1). [Source:Uniprot/SWISSPROT;Acc:Q15027]	313	0.306	0.487	240	6.53e-21	0.425	73	0	0.146	141	1	0.568	366	none	none	49	1.68e-55	0.0772	125	2.05e-05	0.194	112	0.047	0.293	536	0.855	0.947	24	0.521	0.0418	157	none	0.616	389	none	0.779	478	none	0.855	120	1.91	0.187	266	none	0.664	307	none
ENSG00000138685	FGF2	Heparin-binding growth factor 2 precursor (HBGF-2) (Basic fibroblast growth factor) (BFGF) (Prostatropin). [Source:Uniprot/SWISSPROT;Acc:P09038]	314	0.307	0.488	283	7.18e-20	0.501	86	0	0.146	150	1	0.568	45	9.62e-23	0.143	413	1.56e-12	0.654	592	none	0.913	625	none	none	640	none	none	511	0.862	0.89	523	none	0.616	244	3.4	0.378	293	2.9	0.456	242	2.97	0.376	343	none	0.664	368	none
ENSG00000164093	PITX2	Pituitary homeobox 2 (RIEG bicoid-related homeobox transcription factor) (Solurshin) (ALL1-responsive protein ARP1). [Source:Uniprot/SWISSPROT;Acc:Q99697]	315	0.31	0.49	249	9.47e-21	0.441	75	0	0.146	143	1	0.568	169	0.0326	0.523	132	1.23e-37	0.208	442	714	0.686	341	none	0.838	316	0.784	0.558	451	0.84	0.786	469	none	0.616	531	none	0.779	52	1.4	0.0747	15	1.17	0.0218	217	none	0.664	274	none
ENSG00000104529	EEF1D	Elongation factor 1-delta (EF-1-delta) (Antigen NY-CO-4). [Source:Uniprot/SWISSPROT;Acc:P29692]	316	0.311	0.491	119	6.46e-23	0.211	419	1.98e-149	0.664	427	1	0.568	526	none	none	498	3.8e-08	0.783	322	338	0.501	523	none	none	82	0.704	0.145	44	0.548	0.0767	167	none	0.616	251	3.5	0.389	399	4.75	0.621	169	2.23	0.263	79	2	0.124	211	none
ENSG00000104725	NEFL	Neurofilament triplet L protein (68 kDa neurofilament protein) (Neurofilament light polypeptide) (NF-L). [Source:Uniprot/SWISSPROT;Acc:P07196]	317	0.311	0.493	407	1.59e-13	0.72	522	1.87e-70	0.826	519	1	0.568	165	0.0224	0.514	151	7.1e-35	0.238	543	none	0.913	75	0.0374	0.196	52	0.668	0.0919	276	0.774	0.481	84	2.5	0.131	378	none	0.779	286	2.8	0.443	468	11.3	0.728	200	6	0.306	121	3.5
ENSG00000100228	RAB36	Ras-related protein Rab-36. [Source:Uniprot/SWISSPROT;Acc:O95755]	318	0.313	0.495	454	2.86e-10	0.804	538	1.66e-65	0.853	535	1	0.568	580	none	none	453	1.55e-10	0.713	115	4.9e-07	0.179	420	none	none	120	0.726	0.212	211	0.728	0.368	278	none	0.616	446	none	0.779	514	none	0.855	589	none	0.9	591	none	0.664	591	none
ENSG00000119772	DNMT3A	DNA (cytosine-5)-methyltransferase 3A (EC 2.1.1.37) (Dnmt3a) (DNA methyltransferase HsaIIIA) (DNA MTase HsaIIIA) (M.HsaIIIA). [Source:Uniprot/SWISSPROT;Acc:Q9Y6K1]	319	0.313	0.496	196	9.49e-22	0.347	434	1e-144	0.688	438	1	0.568	267	1	0.879	409	1.2e-12	0.644	149	0.733	0.232	435	none	none	335	0.787	0.592	456	0.841	0.794	124	4	0.187	70	1.67	0.109	62	1.5	0.101	527	none	0.9	541	none	0.664	547	none
ENSG00000174791	RIN1	Ras and Rab interactor 1 (Ras interaction/interference protein 1) (Ras inhibitor JC99). [Source:Uniprot/SWISSPROT;Acc:Q13671]	320	0.313	0.498	388	3.9e-15	0.687	501	1.06e-80	0.794	499	1	0.568	570	none	none	487	1.63e-08	0.765	368	447	0.572	324	none	0.838	265	0.772	0.468	403	0.819	0.702	429	none	0.616	79	1.8	0.121	135	1.8	0.212	422	7	0.659	92	2	0.124	10	1.14
ENSG00000122877	EGR2	Early growth response protein 2 (EGR-2) (Krox-20 protein) (AT591). [Source:Uniprot/SWISSPROT;Acc:P11161]	321	0.314	0.499	366	2.94e-16	0.648	201	2.55e-314	0.319	236	1	0.568	413	none	none	265	2.01e-24	0.417	50	3e-27	0.0778	32	0.0303	0.0838	508	0.833	0.898	485	0.854	0.845	497	none	0.616	548	none	0.779	580	none	0.855	456	10	0.708	175	4	0.267	255	none
ENSG00000120093	HOXB3	Homeobox protein Hox-B3 (Hox-2G) (Hox-2.7). [Source:Uniprot/SWISSPROT;Acc:P14651]	322	0.316	0.501	539	0.000618	0.954	283	3.13e-248	0.448	302	1	0.568	451	none	none	543	3.02e-06	0.854	341	375	0.53	533	none	none	181	0.75	0.32	404	0.82	0.704	430	none	0.616	512	none	0.779	73	1.5	0.101	10	1.13	0.0156	215	none	0.664	272	none
ENSG00000099964	MIF	Macrophage migration inhibitory factor (MIF) (Phenylpyruvate tautomerase) (EC 5.3.2.1) (Glycosylation-inhibiting factor) (GIF). [Source:Uniprot/SWISSPROT;Acc:P14174]	323	0.316	0.502	261	2.04e-20	0.462	232	2.19e-291	0.368	262	1	0.568	254	1	0.879	334	2.82e-19	0.526	326	346	0.509	525	none	none	427	0.808	0.754	616	none	none	618	none	0.616	336	7	0.515	274	2.67	0.421	315	3.78	0.49	59	1.91	0.0918	146	5
ENSG00000109685	WHSC1	Probable histone-lysine N-methyltransferase NSD2 (EC 2.1.1.43) (Nuclear SET domain-containing protein 2) (Wolf-Hirschhorn syndrome candidate 1 protein) (Multiple myeloma SET domain-containing protein) (Protein trithorax-5). [Source:Uniprot/SWISSPROT;Acc:O96028]	324	0.321	0.504	71	1.51e-23	0.126	336	1.41e-210	0.532	353	1	0.568	482	none	none	158	6.96e-34	0.249	71	3.46e-17	0.11	405	none	none	509	0.833	0.899	149	0.669	0.26	230	none	0.616	422	none	0.779	501	none	0.855	372	5	0.577	439	none	0.664	451	none
ENSG00000005381	MPO	Myeloperoxidase precursor (EC 1.11.1.7) (MPO) [Contains: 89 kDa myeloperoxidase; 84 kDa myeloperoxidase; Myeloperoxidase light chain; Myeloperoxidase heavy chain]. [Source:Uniprot/SWISSPROT;Acc:P05164]	325	0.322	0.505	423	2e-12	0.749	284	3.96e-248	0.45	303	1	0.568	221	0.45	0.688	123	1.14e-38	0.194	261	153	0.406	296	none	0.838	373	0.795	0.659	242	0.757	0.422	298	none	0.616	455	none	0.779	520	none	0.855	178	2.27	0.277	298	none	0.664	180	36
ENSG00000104419	NDRG1	Protein NDRG1 (N-myc downstream-regulated gene 1 protein) (Differentiation-related gene 1 protein) (DRG-1) (Reducing agents and tunicamycin-responsive protein) (RTP) (Nickel-specific induction protein Cap43) (Rit42). [Source:Uniprot/SWISSPROT;Acc:Q92597]	326	0.324	0.507	132	9.35e-23	0.234	486	2.66e-92	0.77	484	1	0.568	560	none	none	425	4.47e-12	0.669	593	none	0.913	371	none	0.838	397	0.801	0.701	450	0.839	0.784	67	2	0.0824	95	2	0.165	360	4	0.579	442	8	0.684	115	2.42	0.179	227	none
ENSG00000095794	CREM	cAMP-responsive element modulator. [Source:Uniprot/SWISSPROT;Acc:Q03060]	327	0.324	0.509	16	5.86e-25	0.0283	382	2.82e-176	0.605	394	1	0.568	504	none	none	421	1.9e-12	0.663	454	743	0.706	575	none	none	30	0.643	0.053	483	0.853	0.841	495	none	0.616	352	9	0.543	154	1.91	0.24	535	none	0.9	547	none	0.664	552	none
ENSG00000107882	SUFU	Suppressor of fused homolog (SUFUH). [Source:Uniprot/SWISSPROT;Acc:Q9UMX1]	328	0.326	0.51	599	none	none	169	0	0.146	56	0.169	0.0892	100	2.14e-08	0.321	23	1.04e-70	0.0362	521	952	0.81	98	0.0419	0.257	577	none	none	631	none	none	631	none	0.616	337	7	0.515	428	6.25	0.666	578	none	0.9	582	none	0.664	583	none
ENSG00000004838	ZMYND10	Zinc finger MYND domain-containing protein 10 (BLu protein). [Source:Uniprot/SWISSPROT;Acc:O75800]	329	0.328	0.512	501	7.66e-07	0.887	569	8.53e-51	0.902	566	1	0.568	590	none	none	162	2.21e-33	0.255	384	506	0.597	547	none	none	96	0.715	0.17	452	0.84	0.787	470	none	0.616	532	none	0.779	568	none	0.855	374	5	0.577	441	none	0.664	453	none
ENSG00000159388	BTG2	BTG2 protein (NGF-inducible anti-proliferative protein PC3). [Source:Uniprot/SWISSPROT;Acc:P78543]	330	0.331	0.513	79	2.19e-23	0.14	227	1.26e-294	0.36	257	1	0.568	428	none	none	577	0.177	0.909	504	877	0.784	352	none	0.838	90	0.711	0.159	320	0.792	0.557	361	none	0.616	478	none	0.779	343	3.33	0.529	66	1.57	0.101	238	none	0.664	289	none
ENSG00000111269	CREBL2	cAMP responsive element binding protein-like 2 [Source:RefSeq_peptide;Acc:NP_001301]	331	0.333	0.515	160	2.28e-22	0.283	413	3.25e-155	0.655	422	1	0.568	523	none	none	639	none	none	483	820	0.751	349	none	0.838	366	0.794	0.647	311	0.789	0.542	23	1.5	0.0327	362	none	0.779	463	none	0.855	50	1.47	0.0778	234	none	0.664	286	none
ENSG00000134371	CDC73	Parafibromin (Cell division cycle protein 73 homolog) (Hyperparathyroidism 2 protein). [Source:Uniprot/SWISSPROT;Acc:Q6P1J9]	332	0.334	0.516	618	none	none	225	5.4e-296	0.357	255	1	0.568	427	none	none	22	1.15e-72	0.0346	230	77.2	0.358	478	none	none	320	0.785	0.565	120	0.632	0.209	213	none	0.616	415	none	0.779	407	5	0.631	574	none	0.9	47	1.67	0.0684	196	none
ENSG00000183770	FOXL2	Forkhead box protein L2. [Source:Uniprot/SWISSPROT;Acc:P58012]	333	0.334	0.518	533	0.000195	0.943	153	0	0.146	202	1	0.568	395	none	none	165	3.06e-33	0.258	547	none	0.913	68	0.0366	0.178	574	none	none	495	0.857	0.862	507	none	0.616	552	none	0.779	191	2	0.275	544	none	0.9	554	none	0.664	559	none
ENSG00000100077	ADRBK2	Beta-adrenergic receptor kinase 2 (EC 2.7.11.15) (Beta-ARK-2) (G- protein-coupled receptor kinase 3). [Source:Uniprot/SWISSPROT;Acc:P35626]	334	0.335	0.519	201	1.15e-21	0.356	474	7.48e-113	0.751	50	0.000994	0.078	244	1	0.879	356	1.25e-17	0.561	103	4e-10	0.159	276	none	0.838	404	0.803	0.714	188	0.711	0.328	260	none	0.616	435	none	0.779	442	8	0.686	202	2.5	0.316	314	none	0.664	342	none
ENSG00000160957	RECQL4	ATP-dependent DNA helicase Q4 (EC 3.6.1.-) (RecQ protein-like 4) (RecQ4) (RTS). [Source:Uniprot/SWISSPROT;Acc:O94761]	335	0.336	0.521	440	3.95e-11	0.779	411	9.28e-156	0.651	420	1	0.568	521	none	none	139	1.21e-36	0.219	269	169	0.418	498	none	none	557	0.895	0.984	190	0.711	0.331	261	none	0.616	436	none	0.779	508	none	0.855	234	2.88	0.364	337	none	0.664	362	none
ENSG00000113578	FGF1	Heparin-binding growth factor 1 precursor (HBGF-1) (Acidic fibroblast growth factor) (aFGF) (Beta-endothelial cell growth factor) (ECGF- beta). [Source:Uniprot/SWISSPROT;Acc:P05230]	336	0.34	0.523	386	3.06e-15	0.683	114	0	0.146	174	1	0.568	46	9.62e-23	0.143	318	5.84e-20	0.501	313	312	0.487	309	none	0.838	426	0.808	0.753	303	0.787	0.528	347	none	0.616	275	4	0.423	287	2.83	0.446	464	11	0.723	497	none	0.664	505	none
ENSG00000050165	DKK3	Dickkopf-related protein 3 precursor (Dkk-3) (Dickkopf-3) (hDkk-3). [Source:Uniprot/SWISSPROT;Acc:Q9UBP4]	337	0.342	0.524	266	3.09e-20	0.471	372	1.12e-184	0.59	385	1	0.568	498	none	none	506	4.59e-08	0.797	612	none	0.913	375	none	0.838	48	0.662	0.0848	283	0.777	0.493	329	none	0.616	466	none	0.779	185	2	0.275	418	6.67	0.65	90	2	0.124	218	none
ENSG00000001626	CFTR	Cystic fibrosis transmembrane conductance regulator (CFTR) (cAMP- dependent chloride channel) (ATP-binding cassette transporter sub- family C member 7). [Source:Uniprot/SWISSPROT;Acc:P13569]	338	0.344	0.526	333	8.39e-18	0.589	524	2.34e-70	0.83	521	1	0.568	287	1	0.879	66	5.1e-48	0.104	54	6.48e-23	0.084	198	0.0818	0.518	464	0.816	0.82	619	none	none	621	none	0.616	340	7.5	0.527	386	4.2	0.6	445	8.29	0.692	158	3.43	0.246	95	2.67
ENSG00000085382	HACE1	HECT domain and ankyrin repeat containing, E3 ubiquitin protein ligase 1 [Source:RefSeq_peptide;Acc:NP_065822]	339	0.346	0.527	340	1.56e-17	0.602	502	2.13e-80	0.796	500	1	0.568	571	none	none	494	2.03e-08	0.776	135	0.031	0.21	429	none	none	5	0.582	0.00883	576	none	none	584	none	0.616	604	none	0.779	617	none	0.855	620	none	0.9	620	none	0.664	620	none
ENSG00000111087	GLI1	Zinc finger protein GLI1 (Glioma-associated oncogene) (Oncogene GLI). [Source:Uniprot/SWISSPROT;Acc:P08151]	340	0.347	0.529	425	2.15e-12	0.752	125	0	0.146	185	1	0.568	103	2.14e-08	0.321	115	2.19e-39	0.181	56	1.34e-21	0.0871	62	0.0359	0.162	322	0.786	0.569	391	0.817	0.681	419	none	0.616	507	none	0.779	552	none	0.855	597	none	0.9	597	none	0.664	597	none
ENSG00000143013	LMO4	LIM domain transcription factor LMO4 (LIM domain only protein 4) (LMO- 4) (Breast tumor autoantigen). [Source:Uniprot/SWISSPROT;Acc:P61968]	341	0.349	0.53	626	none	none	236	2.57e-289	0.374	264	1	0.568	432	none	none	584	0.252	0.92	375	472	0.583	171	0.0713	0.448	83	0.706	0.147	421	0.827	0.733	145	8	0.226	165	2.5	0.263	445	9	0.694	425	7	0.659	472	none	0.664	481	none
ENSG00000165556	CDX2	Homeobox protein CDX-2 (Caudal-type homeobox protein 2) (CDX-3). [Source:Uniprot/SWISSPROT;Acc:Q99626]	342	0.352	0.532	580	none	none	202	4.63e-314	0.32	237	1	0.568	414	none	none	323	8.35e-20	0.509	294	244	0.457	246	0.162	0.644	415	0.806	0.733	407	0.82	0.709	432	none	0.616	112	2	0.165	41	1.38	0.0653	165	2.2	0.258	291	none	0.664	325	none
ENSG00000087460	GNAS	Neuroendocrine secretory protein 55 (NESP55) [Contains: LHAL tetrapeptide; GPIPIRRH peptide]. [Source:Uniprot/SWISSPROT;Acc:O95467]	343	0.352	0.533	169	3.15e-22	0.299	448	8.2e-136	0.71	448	1	0.568	153	0.0033	0.477	89	2.27e-44	0.14	306	292	0.476	18	0.0288	0.0471	532	0.85	0.94	187	0.71	0.326	259	none	0.616	357	19	0.555	456	23	0.709	381	5.33	0.593	192	5	0.294	264	none
ENSG00000165704	HPRT1	Hypoxanthine-guanine phosphoribosyltransferase (EC 2.4.2.8) (HGPRT) (HGPRTase). [Source:Uniprot/SWISSPROT;Acc:P00492]	344	0.358	0.535	313	9.78e-19	0.554	94	0	0.146	157	1	0.568	252	1	0.879	172	1.84e-32	0.271	272	171	0.423	499	none	none	53	0.669	0.0936	75	0.583	0.131	185	none	0.616	402	none	0.779	486	none	0.855	278	3.26	0.432	39	1.56	0.0607	192	none
ENSG00000103241	FOXF1	Forkhead box protein F1 (Forkhead-related protein FKHL5) (Forkhead- related transcription factor 1) (FREAC-1) (Forkhead-related activator 1). [Source:Uniprot/SWISSPROT;Acc:Q12946]	345	0.368	0.537	461	1.22e-09	0.816	136	0	0.146	190	1	0.568	388	none	none	537	2.99e-06	0.846	295	253	0.459	505	none	none	172	0.746	0.304	348	0.8	0.606	383	none	0.616	491	none	0.779	541	none	0.855	175	2.25	0.269	297	none	0.664	331	none
ENSG00000187772	LIN28B	Lin-28 homolog B. [Source:Uniprot/SWISSPROT;Acc:Q6ZN17]	346	0.368	0.538	478	2.16e-08	0.846	466	1.92e-120	0.739	465	1	0.568	548	none	none	566	3.9e-05	0.891	625	none	0.913	636	none	none	3	0.578	0.0053	575	none	none	583	none	0.616	603	none	0.779	616	none	0.855	619	none	0.9	619	none	0.664	619	none
ENSG00000182742	HOXB4	Homeobox protein Hox-B4 (Hox-2F) (Hox-2.6). [Source:Uniprot/SWISSPROT;Acc:P17483]	347	0.371	0.54	448	1.29e-10	0.793	356	1.15e-197	0.564	370	1	0.568	491	none	none	544	3.02e-06	0.854	369	449	0.574	166	0.0684	0.435	148	0.734	0.261	592	none	none	595	none	0.616	610	none	0.779	194	2	0.275	545	none	0.9	555	none	0.664	560	none
ENSG00000138039	LHCGR	Lutropin-choriogonadotropic hormone receptor precursor (LH/CG-R) (LSH- R) (Luteinizing hormone receptor) (LHR). [Source:Uniprot/SWISSPROT;Acc:P22888]	348	0.371	0.541	560	0.185	0.991	423	1.26e-147	0.67	431	1	0.568	190	0.174	0.589	83	2.77e-45	0.131	469	770	0.729	346	none	0.838	156	0.741	0.276	454	0.84	0.791	106	3	0.152	327	7	0.515	371	4	0.579	365	4.8	0.568	434	none	0.664	447	none
ENSG00000105392	CRX	Cone-rod homeobox protein. [Source:Uniprot/SWISSPROT;Acc:O43186]	349	0.372	0.543	488	9.52e-08	0.864	205	1.04e-311	0.325	239	1	0.568	415	none	none	168	7.02e-33	0.265	550	none	0.913	218	0.125	0.571	4	0.581	0.00707	471	0.847	0.821	483	none	0.616	539	none	0.779	412	5	0.631	140	2	0.213	274	none	0.664	313	none
ENSG00000141655	TNFRSF11A	Tumor necrosis factor receptor superfamily member 11A precursor (Receptor activator of NF-KB) (Osteoclast differentiation factor receptor) (ODFR) (CD265 antigen). [Source:Uniprot/SWISSPROT;Acc:Q9Y6Q6]	350	0.373	0.544	502	1.04e-06	0.888	262	1.45e-268	0.415	287	1	0.568	178	0.067	0.555	224	3.96e-28	0.353	443	716	0.689	342	none	0.838	438	0.81	0.774	329	0.794	0.573	368	none	0.616	350	9	0.543	241	2.33	0.369	470	11.5	0.731	177	4	0.267	257	none
ENSG00000104432	IL7	Interleukin-7 precursor (IL-7). [Source:Uniprot/SWISSPROT;Acc:P13232]	351	0.375	0.546	374	8.72e-16	0.662	110	0	0.146	170	1	0.568	199	0.229	0.623	419	1.71e-12	0.66	421	661	0.655	562	none	none	350	0.79	0.618	94	0.604	0.164	198	none	0.616	410	none	0.779	493	none	0.855	161	2.15	0.25	289	none	0.664	323	none
ENSG00000064195	DLX3	Homeobox protein DLX-3. [Source:Uniprot/SWISSPROT;Acc:O60479]	352	0.38	0.547	431	7.54e-12	0.763	286	3.05e-247	0.453	305	1	0.568	453	none	none	531	8.11e-07	0.836	321	336	0.499	33	0.0306	0.0864	573	none	none	629	none	none	629	none	0.616	635	none	0.779	195	2	0.275	546	none	0.9	556	none	0.664	561	none
ENSG00000135409	AMHR2	Anti-Muellerian hormone type-2 receptor precursor (EC 2.7.11.30) (Anti-Muellerian hormone type II receptor) (AMH type II receptor) (MIS type II receptor) (MISRII) (MRII). [Source:Uniprot/SWISSPROT;Acc:Q16671]	353	0.383	0.549	540	0.00104	0.956	355	5.35e-198	0.563	39	2.48e-06	0.0525	162	0.0155	0.502	208	2.23e-29	0.328	118	2e-06	0.184	176	0.0718	0.461	466	0.816	0.823	319	0.792	0.556	360	none	0.616	110	2	0.165	167	2	0.275	509	27	0.792	529	none	0.664	537	none
ENSG00000128342	LIF	Leukemia inhibitory factor precursor (LIF) (Differentiation- stimulating factor) (D factor) (Melanoma-derived LPL inhibitor) (MLPLI) (Emfilermin). [Source:Uniprot/SWISSPROT;Acc:P15018]	354	0.384	0.551	380	1.16e-15	0.673	113	0	0.146	173	1	0.568	191	0.185	0.601	436	1.17e-11	0.685	597	none	0.913	627	none	none	186	0.752	0.329	513	0.862	0.894	525	none	0.616	222	3	0.336	301	3	0.479	240	2.95	0.373	342	none	0.664	367	none
ENSG00000042832	TG	Thyroglobulin precursor. [Source:Uniprot/SWISSPROT;Acc:P01266]	355	0.385	0.552	412	3.91e-13	0.729	511	5.91e-75	0.81	509	1	0.568	574	none	none	241	9.16e-27	0.378	162	2.97	0.252	438	none	none	454	0.813	0.802	618	none	none	620	none	0.616	628	none	0.779	449	10	0.698	427	7.33	0.664	474	none	0.664	483	none
ENSG00000164362	TERT	Telomerase reverse transcriptase (EC 2.7.7.49) (Telomerase catalytic subunit) (HEST2) (Telomerase-associated protein 2) (TP2). [Source:Uniprot/SWISSPROT;Acc:O14746]	356	0.386	0.554	558	0.0854	0.988	463	3.15e-122	0.734	462	1	0.568	547	none	none	187	3.35e-31	0.294	238	99.4	0.37	293	none	0.838	228	0.763	0.403	491	0.856	0.855	503	none	0.616	43	1.5	0.0622	119	1.73	0.185	324	4	0.51	405	none	0.664	34	1.5
ENSG00000009709	PAX7	Paired box protein Pax-7 (HUP1). [Source:Uniprot/SWISSPROT;Acc:P23759]	357	0.389	0.555	637	none	none	181	0	0.146	222	1	0.568	406	none	none	222	2.96e-28	0.35	560	none	0.913	178	0.0727	0.466	591	none	none	562	0.898	0.979	570	none	0.616	593	none	0.779	607	none	0.855	6	1.03	0.00933	60	2	0.124	200	none
ENSG00000136960	ENPP2	Ectonucleotide pyrophosphatase/phosphodiesterase 2 (E-NPP 2) (Phosphodiesterase I/nucleotide pyrophosphatase 2) (Phosphodiesterase I alpha) (PD-Ialpha) (Autotaxin) [Includes: Alkaline phosphodiesterase I (EC 3.1.4.1); Nucleotide pyrophosphatase (EC 3.6.1. [Source:Uniprot/SWISSPROT;Acc:Q13822]	358	0.393	0.557	279	5.31e-20	0.494	484	2.69e-95	0.767	482	1	0.568	272	1	0.879	600	0.39	0.945	270	170	0.42	149	0.0585	0.39	70	0.689	0.124	383	0.815	0.667	411	none	0.616	503	none	0.779	549	none	0.855	435	7.8	0.677	480	none	0.664	489	none
ENSG00000173546	CSPG4	Chondroitin sulfate proteoglycan 4 precursor (Chondroitin sulfate proteoglycan NG2) (Melanoma chondroitin sulfate proteoglycan) (Melanoma-associated chondroitin sulfate proteoglycan). [Source:Uniprot/SWISSPROT;Acc:Q6UVK1]	359	0.4	0.558	373	7.07e-16	0.66	215	4.56e-304	0.341	247	1	0.568	420	none	none	522	2.22e-07	0.82	175	9.76	0.272	169	0.07	0.442	306	0.782	0.541	380	0.813	0.662	409	none	0.616	149	2.33	0.23	257	2.5	0.403	554	none	0.9	560	none	0.664	564	none
ENSG00000106635	BCL7B	B-cell CLL/lymphoma 7 protein family member B. [Source:Uniprot/SWISSPROT;Acc:Q9BQE9]	360	0.401	0.56	24	1.04e-24	0.0425	579	2.45e-43	0.918	574	1	0.568	595	none	none	488	1.63e-08	0.765	283	211	0.44	42	0.0329	0.11	260	0.772	0.459	104	0.615	0.181	202	none	0.616	413	none	0.779	495	none	0.855	290	3.42	0.451	380	none	0.664	401	none
ENSG00000124275	MTRR	Methionine synthase reductase, mitochondrial precursor (EC 1.16.1.8) (MSR). [Source:Uniprot/SWISSPROT;Acc:Q9UBK8]	361	0.401	0.561	126	7.34e-23	0.223	523	1.96e-70	0.829	520	1	0.568	576	none	none	211	4e-29	0.332	459	752	0.712	578	none	none	231	0.764	0.408	23	0.52	0.0401	156	none	0.616	388	none	0.779	477	none	0.855	298	3.53	0.462	387	none	0.664	406	none
ENSG00000182004	SNRPE	Small nuclear ribonucleoprotein E (snRNP-E) (Sm protein E) (Sm-E) (SmE). [Source:Uniprot/SWISSPROT;Acc:P62304]	362	0.402	0.563	616	none	none	384	1.13e-173	0.609	396	1	0.568	506	none	none	552	3.83e-06	0.866	422	669	0.656	563	none	none	378	0.797	0.668	6	0.48	0.0105	149	none	0.616	386	none	0.779	425	6	0.658	238	2.91	0.37	340	none	0.664	365	none
ENSG00000105141	CASP14	Caspase-14 precursor (EC 3.4.22.-) (CASP-14) [Contains: Caspase-14 subunit 1; Caspase-14 subunit 2]. [Source:Uniprot/SWISSPROT;Acc:P31944]	363	0.405	0.565	538	0.000569	0.952	345	9.48e-206	0.547	361	1	0.568	487	none	none	598	0.338	0.942	76	6.32e-16	0.118	408	none	none	610	none	none	638	none	none	638	none	0.616	48	1.5	0.0622	16	1.17	0.0249	520	none	0.9	537	none	0.664	543	none
ENSG00000182871	COL18A1	Collagen alpha-1(XVIII) chain precursor [Contains: Endostatin]. [Source:Uniprot/SWISSPROT;Acc:P39060]	364	0.406	0.566	254	1.23e-20	0.45	77	0	0.146	144	1	0.568	367	none	none	345	1.41e-18	0.543	173	8.43	0.269	444	none	none	446	0.812	0.788	512	0.862	0.892	524	none	0.616	335	7	0.515	372	4	0.579	346	4.36	0.538	421	none	0.664	435	none
ENSG00000170955	PRKCDBP	protein kinase C, delta binding protein [Source:RefSeq_peptide;Acc:NP_659477]	365	0.407	0.568	127	7.38e-23	0.225	630	1.33e-11	0.998	619	1	0.568	622	none	none	517	1.3e-07	0.814	614	none	0.913	377	none	0.838	218	0.76	0.385	192	0.713	0.334	262	none	0.616	437	none	0.779	509	none	0.855	4	1	0.00311	212	none	0.664	271	none
ENSG00000019991	HGF	Hepatocyte growth factor precursor (Scatter factor) (SF) (Hepatopoeitin-A) [Contains: Hepatocyte growth factor alpha chain; Hepatocyte growth factor beta chain]. [Source:Uniprot/SWISSPROT;Acc:P14210]	366	0.408	0.569	376	1.01e-15	0.665	111	0	0.146	171	1	0.568	51	1.79e-21	0.159	352	6.85e-18	0.554	349	393	0.543	316	none	0.838	380	0.797	0.671	316	0.79	0.551	357	none	0.616	477	none	0.779	350	3.5	0.54	500	16	0.778	523	none	0.664	531	none
ENSG00000077279	DCX	Neuronal migration protein doublecortin (Lissencephalin-X) (Lis-X) (Doublin). [Source:Uniprot/SWISSPROT;Acc:O43602]	367	0.41	0.571	394	1.23e-14	0.697	300	6.32e-238	0.475	318	1	0.568	462	none	none	80	1.26e-45	0.126	284	215	0.442	305	none	0.838	291	0.779	0.514	534	0.875	0.93	543	none	0.616	575	none	0.779	275	2.67	0.421	327	4	0.51	407	none	0.664	423	none
ENSG00000169021	UQCRFS1	Ubiquinol-cytochrome c reductase iron-sulfur subunit, mitochondrial precursor (EC 1.10.2.2) (Rieske iron-sulfur protein) (RISP). [Source:Uniprot/SWISSPROT;Acc:P47985]	368	0.412	0.572	100	3.91e-23	0.177	545	2.92e-63	0.864	542	1	0.568	298	1	0.879	601	0.408	0.948	170	7.04	0.264	441	none	none	158	0.741	0.279	74	0.579	0.129	184	none	0.616	401	none	0.779	485	none	0.855	400	5.95	0.622	35	1.5	0.0513	190	none
ENSG00000197971	MBP	Myelin basic protein (MBP) (Myelin A1 protein) (Myelin membrane encephalitogenic protein). [Source:Uniprot/SWISSPROT;Acc:P02686]	369	0.414	0.574	453	2.41e-10	0.802	440	4.15e-140	0.697	443	1	0.568	536	none	none	343	8.89e-19	0.54	340	375	0.529	532	none	none	175	0.748	0.309	293	0.783	0.51	337	none	0.616	358	20	0.557	354	3.67	0.547	352	4.5	0.549	426	none	0.664	439	none
ENSG00000121966	CXCR4	C-X-C chemokine receptor type 4 (CXC-R4) (CXCR-4) (Stromal cell- derived factor 1 receptor) (SDF-1 receptor) (Fusin) (Leukocyte-derived seven transmembrane domain receptor) (LESTR) (LCR1) (FB22) (NPYRL) (HM89) (CD184 antigen). [Source:Uniprot/SWISSPROT;Acc:P61073]	370	0.416	0.575	221	2.09e-21	0.391	66	0	0.146	137	1	0.568	197	0.195	0.614	599	0.347	0.943	634	none	0.913	127	0.0493	0.332	369	0.794	0.652	111	0.621	0.193	207	none	0.616	101	2	0.165	136	1.8	0.212	475	12	0.74	505	none	0.664	513	none
ENSG00000138375	SMARCAL1	SWI/SNF-related matrix-associated actin-dependent regulator of chromatin subfamily A-like protein 1 (EC 3.6.1.-) (Sucrose nonfermenting protein 2-like 1) (HepA-related protein) (hHARP). [Source:Uniprot/SWISSPROT;Acc:Q9NZC9]	371	0.418	0.577	94	3.2e-23	0.166	395	4.76e-167	0.626	405	1	0.568	513	none	none	148	1.17e-35	0.233	190	21.1	0.295	286	none	0.838	225	0.762	0.398	38	0.542	0.0662	163	none	0.616	391	none	0.779	479	none	0.855	74	1.6	0.112	240	none	0.664	291	none
ENSG00000015285	WAS	Wiskott-Aldrich syndrome protein (WASp). [Source:Uniprot/SWISSPROT;Acc:P42768]	372	0.429	0.579	600	none	none	290	3.76e-245	0.46	308	1	0.568	150	0.000606	0.467	124	1.5e-38	0.195	538	none	0.913	361	none	0.838	219	0.76	0.387	59	0.566	0.103	175	none	0.616	230	3.14	0.358	206	2.13	0.32	288	3.4	0.448	182	4.5	0.283	166	7
ENSG00000008056	SYN1	Synapsin-1 (Synapsin I) (Brain protein 4.1). [Source:Uniprot/SWISSPROT;Acc:P17600]	373	0.431	0.58	325	4.51e-18	0.575	462	2.82e-122	0.732	461	1	0.568	546	none	none	527	3.44e-07	0.828	406	592	0.631	63	0.0359	0.165	20	0.622	0.0353	246	0.76	0.429	302	none	0.616	156	2.4	0.243	134	1.79	0.208	511	33.3	0.795	152	3	0.222	245	none
ENSG00000081051	AFP	Alpha-fetoprotein precursor (Alpha-fetoglobulin) (Alpha-1- fetoprotein). [Source:Uniprot/SWISSPROT;Acc:P02771]	374	0.434	0.582	369	3.34e-16	0.653	417	2.64e-150	0.661	425	1	0.568	525	none	none	518	1.79e-07	0.816	178	12.1	0.277	285	none	0.838	294	0.78	0.519	571	0.91	0.995	579	none	0.616	599	none	0.779	322	3	0.479	421	6.75	0.653	91	2	0.124	219	none
ENSG00000137265	IRF4	Interferon regulatory factor 4 (IRF-4) (Lymphocyte-specific interferon regulatory factor) (LSIRF) (NF-EM5) (Multiple myeloma oncogene 1). [Source:Uniprot/SWISSPROT;Acc:Q15306]	375	0.435	0.583	562	0.444	0.995	158	0	0.146	205	1	0.568	396	none	none	280	4.92e-23	0.441	188	19.6	0.292	227	0.133	0.594	490	0.825	0.866	370	0.809	0.645	401	none	0.616	289	4.5	0.448	338	3.33	0.529	114	1.83	0.177	71	2	0.124	205	none
ENSG00000197461	PDGFA	Platelet-derived growth factor A chain precursor (PDGF A-chain) (Platelet-derived growth factor alpha polypeptide) (PDGF-1). [Source:Uniprot/SWISSPROT;Acc:P04085]	376	0.435	0.585	563	0.455	0.996	159	0	0.146	206	1	0.568	17	3.15e-60	0.053	588	0.27	0.929	468	769	0.726	582	none	none	515	0.836	0.91	269	0.772	0.469	319	none	0.616	173	2.5	0.263	361	4	0.579	36	1.33	0.0544	228	none	0.664	281	none
ENSG00000012061	ERCC1	DNA excision repair protein ERCC-1. [Source:Uniprot/SWISSPROT;Acc:P07992]	377	0.438	0.586	107	4.56e-23	0.189	480	5.64e-105	0.761	478	1	0.568	556	none	none	191	1.21e-30	0.301	324	339	0.504	38	0.0315	0.0995	357	0.793	0.631	214	0.729	0.373	281	none	0.616	448	none	0.779	376	4	0.579	46	1.43	0.0715	233	none	0.664	285	none
ENSG00000164442	CITED2	Cbp/p300-interacting transactivator 2 (MSG-related protein 1) (MRG-1) (P35srj). [Source:Uniprot/SWISSPROT;Acc:Q99967]	378	0.439	0.588	609	none	none	172	0	0.146	217	1	0.568	403	none	none	366	7.43e-16	0.576	444	718	0.691	79	0.0379	0.207	497	0.828	0.878	268	0.771	0.467	318	none	0.616	148	2.33	0.23	127	1.75	0.194	134	2	0.213	188	5	0.294	262	none
ENSG00000101144	BMP7	Bone morphogenetic protein 7 precursor (BMP-7) (Osteogenic protein 1) (OP-1) (Eptotermin alfa). [Source:Uniprot/SWISSPROT;Acc:P18075]	379	0.442	0.589	594	none	none	166	0	0.146	212	1	0.568	151	0.00149	0.47	435	1.17e-11	0.685	495	860	0.77	591	none	none	303	0.782	0.535	357	0.806	0.622	390	none	0.616	355	11	0.552	454	13	0.706	237	2.9	0.369	339	none	0.664	364	none
ENSG00000078399	HOXA9	Homeobox protein Hox-A9 (Hox-1G). [Source:Uniprot/SWISSPROT;Acc:P31269]	380	0.442	0.591	410	3.46e-13	0.726	330	1.22e-214	0.523	347	1	0.568	479	none	none	216	1.12e-28	0.34	559	none	0.913	609	none	none	321	0.785	0.567	254	0.762	0.443	308	none	0.616	147	2.33	0.23	268	2.67	0.421	216	2.59	0.336	323	none	0.664	349	none
ENSG00000119681	LTBP2	Latent-transforming growth factor beta-binding protein 2 precursor (LTBP-2). [Source:Uniprot/SWISSPROT;Acc:Q14767]	381	0.443	0.593	182	5.13e-22	0.322	359	3.65e-197	0.569	372	1	0.568	493	none	none	617	0.541	0.97	186	17.9	0.289	449	none	none	440	0.81	0.777	262	0.767	0.456	314	none	0.616	463	none	0.779	526	none	0.855	443	8	0.684	485	none	0.664	493	none
ENSG00000110987	BCL7A	B-cell CLL/lymphoma 7 protein family member A. [Source:Uniprot/SWISSPROT;Acc:Q4VC05]	382	0.444	0.594	495	4.17e-07	0.876	603	5.94e-34	0.954	595	1	0.568	607	none	none	282	1.03e-22	0.444	382	499	0.594	193	0.0775	0.505	516	0.837	0.912	197	0.72	0.343	265	none	0.616	438	none	0.779	184	2	0.275	541	none	0.9	551	none	0.664	556	none
ENSG00000103222	ABCC1	Multidrug resistance-associated protein 1 (ATP-binding cassette sub- family C member 1) (Leukotriene C(4) transporter) (LTC4 transporter). [Source:Uniprot/SWISSPROT;Acc:P33527]	383	0.445	0.596	141	1.19e-22	0.25	589	1.04e-39	0.933	51	0.000994	0.078	245	1	0.879	295	1.48e-21	0.465	47	2e-29	0.0731	399	none	none	608	none	none	40	0.544	0.0697	165	none	0.616	393	none	0.779	481	none	0.855	232	2.82	0.361	335	none	0.664	360	none
ENSG00000181449	SOX2	Transcription factor SOX-2. [Source:Uniprot/SWISSPROT;Acc:P48431]	384	0.445	0.597	460	1.15e-09	0.814	135	0	0.146	189	1	0.568	387	none	none	358	1.04e-16	0.564	518	918	0.806	125	0.0489	0.327	581	none	none	401	0.819	0.699	428	none	0.616	511	none	0.779	378	4	0.579	570	none	0.9	575	none	0.664	577	none
ENSG00000185338	SOCS1	Suppressor of cytokine signaling 1 (SOCS-1) (JAK-binding protein) (JAB) (STAT-induced STAT inhibitor 1) (SSI-1) (Tec-interacting protein 3) (TIP-3). [Source:Uniprot/SWISSPROT;Acc:O15524]	385	0.446	0.599	183	5.14e-22	0.324	192	2.12e-319	0.304	232	1	0.568	241	0.773	0.751	622	1	0.987	639	none	0.913	123	0.0487	0.322	160	0.742	0.283	257	0.764	0.448	100	3	0.152	66	1.64	0.103	90	1.59	0.14	366	4.83	0.569	435	none	0.664	123	3.5
ENSG00000049130	KITLG	Kit ligand precursor (C-kit ligand) (Stem cell factor) (SCF) (Mast cell growth factor) (MGF). [Source:Uniprot/SWISSPROT;Acc:P21583]	386	0.446	0.6	510	2.32e-06	0.903	147	0	0.146	198	1	0.568	154	0.0038	0.48	427	5.07e-12	0.672	446	720	0.694	205	0.0853	0.537	281	0.776	0.496	353	0.802	0.615	386	none	0.616	188	2.67	0.289	299	3	0.479	214	2.57	0.333	322	none	0.664	348	none
ENSG00000008196	TFAP2B	Transcription factor AP-2 beta (AP2-beta) (Activating enhancer-binding protein 2 beta). [Source:Uniprot/SWISSPROT;Acc:Q92481]	387	0.446	0.602	444	9.79e-11	0.786	216	1.59e-302	0.342	248	1	0.568	421	none	none	188	3.68e-31	0.296	472	781	0.734	347	none	0.838	282	0.777	0.498	554	0.893	0.965	562	none	0.616	121	2	0.165	170	2	0.275	137	2	0.213	272	none	0.664	311	none
ENSG00000113645	WWC1	WW domain-containing protein 1 (Kidney and brain protein) (KIBRA) (HBeAg-binding protein 3). [Source:Uniprot/SWISSPROT;Acc:Q8IX03]	388	0.447	0.603	29	1.43e-24	0.0513	632	none	none	620	1	0.568	623	none	none	380	4.15e-15	0.597	246	125	0.383	74	0.0374	0.194	333	0.787	0.588	607	none	none	610	none	0.616	621	none	0.779	444	8	0.686	579	none	0.9	583	none	0.664	117	3
ENSG00000141905	NFIC	Nuclear factor 1 C-type (Nuclear factor 1/C) (NF1-C) (NFI-C) (NF-I/C) (CCAAT-box-binding transcription factor) (CTF) (TGGCA-binding protein). [Source:Uniprot/SWISSPROT;Acc:P08651]	389	0.448	0.605	212	1.7e-21	0.375	268	2.78e-264	0.425	290	1	0.568	444	none	none	429	5.65e-12	0.676	595	none	0.913	626	none	none	93	0.713	0.164	474	0.849	0.826	486	none	0.616	541	none	0.779	450	11	0.7	195	2.43	0.302	311	none	0.664	341	none
ENSG00000100097	LGALS1	Galectin-1 (Lectin galactoside-binding soluble 1) (Beta-galactoside- binding lectin L-14-I) (Lactose-binding lectin 1) (S-Lac lectin 1) (Galaptin) (14 kDa lectin) (HPL) (HBL) (Putative MAPK-activating protein MP12). [Source:Uniprot/SWISSPROT;Acc:P09382]	390	0.452	0.607	177	4.3e-22	0.313	239	5.44e-287	0.379	267	1	0.568	434	none	none	416	1.56e-12	0.654	524	962	0.815	117	0.0475	0.306	374	0.796	0.661	260	0.765	0.453	312	none	0.616	356	12	0.554	424	6	0.658	194	2.43	0.302	310	none	0.664	71	2
ENSG00000088325	TPX2	Targeting protein for Xklp2 (Restricted expression proliferation- associated protein 100) (p100) (Differentially expressed in cancerous and noncancerous lung cells 2) (DIL-2) (Protein fls353) (Hepatocellular carcinoma-associated antigen 519). [Source:Uniprot/SWISSPROT;Acc:Q9ULW0]	391	0.455	0.608	157	2.12e-22	0.278	436	1.32e-142	0.691	439	1	0.568	532	none	none	267	3.99e-24	0.42	251	133	0.39	489	none	none	540	0.858	0.954	129	0.644	0.225	49	2	0.0824	370	none	0.779	310	3	0.479	127	1.97	0.198	74	2	0.124	206	none
ENSG00000197757	HOXC6	Homeobox protein Hox-C6 (Hox-3C) (HHO.C8) (CP25). [Source:Uniprot/SWISSPROT;Acc:P09630]	392	0.457	0.61	430	6.81e-12	0.761	315	1.07e-225	0.499	332	1	0.568	469	none	none	547	3.72e-06	0.86	452	736	0.703	162	0.067	0.424	412	0.804	0.728	389	0.816	0.678	417	none	0.616	505	none	0.779	551	none	0.855	143	2	0.213	277	none	0.664	316	none
ENSG00000181019	NQO1	NAD(P)H dehydrogenase [quinone] 1 (EC 1.6.5.2) (Quinone reductase 1) (NAD(P)H:quinone oxidoreductase 1) (QR1) (DT-diaphorase) (DTD) (Azoreductase) (Phylloquinone reductase) (Menadione reductase). [Source:Uniprot/SWISSPROT;Acc:P15559]	393	0.46	0.611	223	2.2e-21	0.395	512	6.94e-75	0.811	510	1	0.568	282	1	0.879	301	5.35e-21	0.476	573	none	0.913	616	none	none	476	0.821	0.841	275	0.774	0.479	324	none	0.616	108	2	0.165	24	1.25	0.0373	364	4.75	0.566	433	none	0.664	446	none
ENSG00000114251	WNT5A	Protein Wnt-5a precursor. [Source:Uniprot/SWISSPROT;Acc:P41221]	394	0.468	0.613	260	1.96e-20	0.46	369	3.86e-187	0.585	382	1	0.568	75	7.18e-13	0.234	580	0.185	0.912	19	1e-73	0.0295	151	0.0596	0.395	261	0.772	0.461	600	none	none	603	none	0.616	616	none	0.779	625	none	0.855	233	2.86	0.362	336	none	0.664	361	none
ENSG00000147649	MTDH	Protein LYRIC (Lysine-rich CEACAM1 co-isolated protein) (3D3/lyric) (Metastasis adhesion protein) (Metadherin) (Astrocyte elevated gene-1 protein) (AEG-1). [Source:Uniprot/SWISSPROT;Acc:Q86UE4]	395	0.47	0.614	116	6.01e-23	0.205	608	9.74e-30	0.964	638	none	none	638	none	none	401	5.52e-13	0.63	355	399	0.552	37	0.0312	0.0969	391	0.8	0.691	7	0.483	0.0122	150	none	0.616	387	none	0.779	476	none	0.855	583	none	0.9	155	3	0.222	246	none
ENSG00000058085	LAMC2	Laminin subunit gamma-2 precursor (Laminin 5 gamma 2 subunit) (Kalinin/nicein/epiligrin 100 kDa subunit) (Laminin B2t chain) (Cell- scattering factor 140 kDa subunit) (CSF 140 kDa subunit) (Large adhesive scatter factor 140 kDa subunit) (Ladsin 140 kDa su [Source:Uniprot/SWISSPROT;Acc:Q13753]	396	0.474	0.616	129	7.96e-23	0.228	418	1.69e-149	0.662	426	1	0.568	69	9.18e-15	0.215	523	2.43e-07	0.824	153	1.05	0.238	253	0.184	0.662	480	0.823	0.848	509	0.862	0.887	521	none	0.616	564	none	0.779	588	none	0.855	299	3.55	0.465	388	none	0.664	407	none
ENSG00000100280	AP1B1	AP-1 complex subunit beta-1 (Adapter-related protein complex 1 beta-1 subunit) (Beta-adaptin 1) (Adaptor protein complex AP-1 beta-1 subunit) (Golgi adaptor HA1/AP1 adaptin beta subunit) (Clathrin assembly protein complex 1 beta large chain). [Source:Uniprot/SWISSPROT;Acc:Q10567]	397	0.475	0.617	365	2.91e-16	0.646	416	1.13e-150	0.659	424	1	0.568	524	none	none	572	0.168	0.902	207	46.2	0.322	462	none	none	448	0.812	0.792	91	0.599	0.159	197	none	0.616	297	5	0.467	231	2.29	0.356	376	5.03	0.585	443	none	0.664	455	none
ENSG00000066279	ASPM	Abnormal spindle-like microcephaly-associated protein (Abnormal spindle protein homolog) (Asp homolog). [Source:Uniprot/SWISSPROT;Acc:Q8IZT6]	398	0.477	0.619	234	3.67e-21	0.414	469	5.74e-117	0.743	468	1	0.568	550	none	none	111	7.57e-40	0.175	315	315	0.49	519	none	none	624	none	none	102	0.613	0.178	201	none	0.616	412	none	0.779	494	none	0.855	125	1.96	0.194	166	4	0.267	249	none
ENSG00000120948	TARDBP	TAR DNA-binding protein 43 (TDP-43). [Source:Uniprot/SWISSPROT;Acc:Q13148]	399	0.489	0.621	74	1.86e-23	0.131	332	8.9e-214	0.526	349	1	0.568	480	none	none	286	3.84e-22	0.45	470	776	0.731	583	none	none	64	0.683	0.113	79	0.59	0.138	188	none	0.616	404	none	0.779	426	6	0.658	168	2.2	0.258	293	none	0.664	327	none
ENSG00000136160	EDNRB	Endothelin B receptor precursor (ET-B) (Endothelin receptor Non- selective type). [Source:Uniprot/SWISSPROT;Acc:P24530]	400	0.492	0.622	269	3.47e-20	0.476	256	2.74e-273	0.406	281	1	0.568	155	0.00396	0.483	217	1.46e-28	0.342	255	138	0.397	294	none	0.838	435	0.809	0.769	186	0.709	0.324	258	none	0.616	253	3.5	0.389	367	4	0.579	480	12.5	0.747	509	none	0.664	517	none
ENSG00000033627	ATP6V0A1	Vacuolar proton translocating ATPase 116 kDa subunit a isoform 1 (V- ATPase 116 kDa isoform a1) (Clathrin-coated vesicle/synaptic vesicle proton pump 116 kDa subunit) (Vacuolar proton pump subunit 1) (Vacuolar adenosine triphosphatase subunit Ac116). [Source:Uniprot/SWISSPROT;Acc:Q93050]	401	0.496	0.624	214	1.74e-21	0.379	560	2.55e-56	0.887	557	1	0.568	234	0.665	0.726	512	8.66e-08	0.806	493	851	0.767	148	0.0579	0.387	22	0.627	0.0389	330	0.795	0.575	369	none	0.616	483	none	0.779	536	none	0.855	593	none	0.9	594	none	0.664	594	none
ENSG00000170296	GABARAP	Gamma-aminobutyric acid receptor-associated protein (GABA(A) receptor- associated protein) (MM46). [Source:Uniprot/SWISSPROT;Acc:O95166]	402	0.497	0.625	175	4.12e-22	0.31	490	1.75e-90	0.777	488	1	0.568	274	1	0.879	391	1.21e-13	0.617	411	610	0.639	189	0.0757	0.495	151	0.737	0.267	164	0.688	0.286	239	none	0.616	427	none	0.779	504	none	0.855	331	4	0.51	410	none	0.664	159	5
ENSG00000115758	ODC1	Ornithine decarboxylase (EC 4.1.1.17) (ODC). [Source:Uniprot/SWISSPROT;Acc:P11926]	403	0.497	0.627	30	1.7e-24	0.0531	590	1.33e-39	0.935	584	1	0.568	312	1	0.879	312	2.66e-20	0.491	410	601	0.638	334	none	0.838	203	0.756	0.359	69	0.575	0.12	180	none	0.616	398	none	0.779	483	none	0.855	310	3.69	0.482	396	none	0.664	414	none
ENSG00000113161	HMGCR	3-hydroxy-3-methylglutaryl-coenzyme A reductase (EC 1.1.1.34) (HMG-CoA reductase). [Source:Uniprot/SWISSPROT;Acc:P04035]	404	0.499	0.628	219	1.96e-21	0.388	392	1.03e-169	0.621	403	1	0.568	263	1	0.879	332	2.08e-19	0.523	578	none	0.913	133	0.0503	0.348	447	0.812	0.79	172	0.695	0.3	247	none	0.616	431	none	0.779	409	5	0.631	415	6.54	0.645	467	none	0.664	478	none
ENSG00000108797	CNTNAP1	Contactin-associated protein 1 precursor (Caspr) (Caspr1) (Neurexin 4) (Neurexin IV) (p190). [Source:Uniprot/SWISSPROT;Acc:P78357]	405	0.503	0.63	284	8.07e-20	0.503	544	2.53e-63	0.862	541	1	0.568	297	1	0.879	521	2.22e-07	0.82	194	28.6	0.302	185	0.0753	0.484	59	0.677	0.104	327	0.794	0.57	366	none	0.616	175	2.5	0.263	235	2.33	0.369	469	11.4	0.729	501	none	0.664	509	none
ENSG00000167088	SNRPD1	Small nuclear ribonucleoprotein Sm D1 (snRNP core protein D1) (Sm-D1) (Sm-D autoantigen). [Source:Uniprot/SWISSPROT;Acc:P62314]	406	0.503	0.631	176	4.3e-22	0.312	385	2.56e-173	0.61	397	1	0.568	507	none	none	370	1.35e-15	0.581	317	318	0.493	310	none	0.838	68	0.687	0.12	10	0.49	0.0174	151	none	0.616	250	3.5	0.389	285	2.8	0.443	398	5.81	0.619	146	3	0.222	240	none
ENSG00000078018	MAP2	Microtubule-associated protein 2 (MAP 2) (MAP-2). [Source:Uniprot/SWISSPROT;Acc:P11137]	407	0.504	0.633	309	6.83e-19	0.547	195	4.18e-317	0.309	234	1	0.568	411	none	none	379	4.15e-15	0.597	252	134	0.392	490	none	none	407	0.804	0.719	351	0.802	0.611	385	none	0.616	256	3.5	0.389	149	1.88	0.23	383	5.43	0.596	446	none	0.664	113	3
ENSG00000053918	KCNQ1	Potassium voltage-gated channel subfamily KQT member 1 (Voltage-gated potassium channel subunit Kv7.1) (IKs producing slow voltage-gated potassium channel subunit alpha KvLQT1) (KQT-like 1). [Source:Uniprot/SWISSPROT;Acc:P51787]	408	0.509	0.635	239	6.23e-21	0.423	483	1.32e-99	0.765	481	1	0.568	559	none	none	149	3.03e-35	0.235	496	863	0.773	351	none	0.838	235	0.765	0.415	481	0.851	0.838	493	none	0.616	546	none	0.779	578	none	0.855	455	10	0.708	494	none	0.664	502	none
ENSG00000147099	HDAC8	Histone deacetylase 8 (HD8). [Source:Uniprot/SWISSPROT;Acc:Q9BY41]	409	0.514	0.636	492	1.93e-07	0.871	280	3.34e-252	0.444	299	1	0.568	449	none	none	367	7.43e-16	0.576	512	903	0.796	355	none	0.838	15	0.611	0.0265	577	none	none	70	2	0.0824	375	none	0.779	446	9	0.694	580	none	0.9	584	none	0.664	584	none
ENSG00000169297	NR0B1	Nuclear receptor 0B1 (Nuclear receptor DAX-1) (DSS-AHC critical region on the X chromosome protein 1). [Source:Uniprot/SWISSPROT;Acc:P51843]	410	0.514	0.638	598	none	none	168	0	0.146	214	1	0.568	400	none	none	269	5.95e-24	0.424	275	185	0.428	299	none	0.838	408	0.804	0.721	343	0.798	0.598	380	none	0.616	302	5	0.467	272	2.67	0.421	396	5.8	0.616	456	none	0.664	467	none
ENSG00000117724	CENPF	centromere protein F (350/400kD) [Source:RefSeq_peptide;Acc:NP_057427]	411	0.515	0.639	634	none	none	643	none	none	628	1	0.568	631	none	none	105	1.93e-40	0.165	137	0.0375	0.213	430	none	none	287	0.778	0.507	603	none	none	606	none	0.616	617	none	0.779	382	4	0.579	173	2.25	0.269	296	none	0.664	330	none
ENSG00000112333	NR2E1	Orphan nuclear receptor NR2E1 (Nuclear receptor TLX) (Tailless homolog) (Tll) (hTll). [Source:Uniprot/SWISSPROT;Acc:Q9Y466]	412	0.521	0.641	587	none	none	163	0	0.146	209	1	0.568	398	none	none	538	2.99e-06	0.846	622	none	0.913	66	0.0364	0.173	50	0.666	0.0883	464	0.844	0.808	478	none	0.616	536	none	0.779	572	none	0.855	399	5.88	0.621	457	none	0.664	468	none
ENSG00000100504	PYGL	Glycogen phosphorylase, liver form (EC 2.4.1.1). [Source:Uniprot/SWISSPROT;Acc:P06737]	413	0.523	0.642	58	8.13e-24	0.103	548	1.41e-61	0.868	545	1	0.568	231	0.606	0.717	64	1.27e-48	0.101	282	210	0.439	304	none	0.838	356	0.792	0.629	249	0.76	0.434	305	none	0.616	459	none	0.779	522	none	0.855	451	9.33	0.701	490	none	0.664	498	none
ENSG00000185010	F8	Coagulation factor VIII precursor (Procoagulant component) (Antihemophilic factor) (AHF) [Contains: Factor VIIIa heavy chain, 200 kDa isoform; Factor VIIIa heavy chain, 92 kDa isoform; Factor VIII B chain; Factor VIIIa light chain]. [Source:Uniprot/SWISSPROT;Acc:P00451]	414	0.523	0.644	312	7.93e-19	0.552	575	1.42e-45	0.911	570	1	0.568	307	1	0.879	118	3.41e-39	0.186	428	681	0.666	566	none	none	551	0.876	0.973	247	0.76	0.43	303	none	0.616	458	none	0.779	521	none	0.855	236	2.89	0.367	82	2	0.124	213	none
ENSG00000104313	EYA1	Eyes absent homolog 1 (EC 3.1.3.48). [Source:Uniprot/SWISSPROT;Acc:Q99502]	415	0.524	0.645	480	2.63e-08	0.85	141	0	0.146	194	1	0.568	390	none	none	179	8.42e-32	0.282	367	439	0.571	323	none	0.838	599	none	none	506	0.86	0.882	518	none	0.616	562	none	0.779	434	7	0.673	412	6.29	0.641	465	none	0.664	476	none
ENSG00000119866	BCL11A	B-cell lymphoma/leukemia 11A (B-cell CLL/lymphoma 11A) (COUP-TF- interacting protein 1) (Ecotropic viral integration site 9 protein homolog) (EVI-9). [Source:Uniprot/SWISSPROT;Acc:Q9H165]	416	0.525	0.647	293	2.33e-19	0.519	194	1.84e-317	0.307	233	1	0.568	410	none	none	447	3.71e-11	0.704	113	3.87e-08	0.176	197	0.081	0.516	311	0.783	0.549	204	0.724	0.355	272	none	0.616	442	none	0.779	512	none	0.855	588	none	0.9	590	none	0.664	590	none
ENSG00000110711	AIP	AH receptor-interacting protein (AIP) (Aryl-hydrocarbon receptor- interacting protein) (Immunophilin homolog ARA9) (HBV-X-associated protein 2). [Source:Uniprot/SWISSPROT;Acc:O00170]	417	0.528	0.649	106	4.41e-23	0.188	492	4.06e-89	0.78	490	1	0.568	564	none	none	501	4.36e-08	0.789	448	721	0.697	571	none	none	232	0.764	0.41	123	0.635	0.214	48	2	0.0824	265	4	0.423	348	3.5	0.54	164	2.19	0.255	77	2	0.124	209	none
ENSG00000155011	DKK2	Dickkopf-related protein 2 precursor (Dkk-2) (Dickkopf-2) (hDkk-2). [Source:Uniprot/SWISSPROT;Acc:Q9UBU2]	418	0.532	0.65	441	4.02e-11	0.781	404	7e-162	0.64	413	1	0.568	145	3.02e-05	0.449	484	1.21e-08	0.762	213	51.6	0.33	164	0.0674	0.429	512	0.835	0.905	393	0.817	0.685	421	none	0.616	508	none	0.779	190	2	0.275	87	1.67	0.135	248	none	0.664	296	none
ENSG00000204487	LTB	Lymphotoxin-beta (LT-beta) (Tumor necrosis factor C) (TNF-C) (Tumor necrosis factor ligand superfamily member 3). [Source:Uniprot/SWISSPROT;Acc:Q06643]	419	0.54	0.652	612	none	none	373	3.37e-183	0.591	386	1	0.568	180	0.067	0.555	509	7.21e-08	0.802	98	5.48e-11	0.152	415	none	none	338	0.788	0.597	175	0.699	0.305	249	none	0.616	271	4	0.423	432	7	0.673	212	2.56	0.328	321	none	0.664	347	none
ENSG00000163041	H3F3A	Histone H3.3. [Source:Uniprot/SWISSPROT;Acc:P84243]	420	0.541	0.653	632	none	none	409	1.72e-157	0.648	418	1	0.568	520	none	none	638	none	none	279	195	0.434	500	none	none	131	0.729	0.231	73	0.579	0.127	128	4.5	0.199	384	none	0.779	312	3	0.479	389	5.5	0.605	451	none	0.664	462	none
ENSG00000171735	CAMTA1	Calmodulin-binding transcription activator 1. [Source:Uniprot/SWISSPROT;Acc:Q9Y6Y1]	421	0.541	0.655	439	3.16e-11	0.777	451	1.61e-132	0.715	451	1	0.568	542	none	none	376	2.89e-15	0.592	146	0.458	0.227	433	none	none	8	0.588	0.0141	259	0.765	0.451	311	none	0.616	462	none	0.779	525	none	0.855	591	none	0.9	100	2	0.124	223	none
ENSG00000116254	CHD5	Chromodomain helicase-DNA-binding protein 5 (EC 3.6.1.-) (ATP- dependent helicase CHD5) (CHD-5). [Source:Uniprot/SWISSPROT;Acc:Q8TDI0]	422	0.548	0.656	438	2.11e-11	0.775	377	1.18e-178	0.597	389	1	0.568	500	none	none	471	6.52e-09	0.742	131	0.00424	0.204	427	none	none	437	0.81	0.772	342	0.797	0.596	379	none	0.616	490	none	0.779	540	none	0.855	205	2.5	0.316	316	none	0.664	344	none
ENSG00000091879	ANGPT2	Angiopoietin-2 precursor (ANG-2). [Source:Uniprot/SWISSPROT;Acc:O15123]	423	0.549	0.658	76	1.86e-23	0.135	317	7.32e-225	0.502	334	1	0.568	471	none	none	593	0.27	0.929	202	34.9	0.314	288	none	0.838	16	0.613	0.0283	559	0.896	0.974	567	none	0.616	592	none	0.779	606	none	0.855	170	2.23	0.264	294	none	0.664	328	none
ENSG00000118523	CTGF	Connective tissue growth factor precursor (Hypertrophic chondrocyte- specific protein 24). [Source:Uniprot/SWISSPROT;Acc:P29279]	424	0.554	0.659	635	none	none	240	1.15e-286	0.38	268	1	0.568	435	none	none	491	1.94e-08	0.773	360	413	0.56	320	none	0.838	110	0.72	0.194	442	0.835	0.77	462	none	0.616	333	7	0.515	406	5	0.631	335	4.06	0.521	414	none	0.664	429	none
ENSG00000010704	HFE	Hereditary hemochromatosis protein precursor (HLA-H). [Source:Uniprot/SWISSPROT;Acc:Q30201]	425	0.557	0.661	403	9.24e-14	0.713	439	5.59e-141	0.696	442	1	0.568	535	none	none	112	1.26e-39	0.176	318	319	0.495	521	none	none	62	0.681	0.11	251	0.762	0.437	307	none	0.616	461	none	0.779	524	none	0.855	332	4	0.51	411	none	0.664	426	none
ENSG00000164107	HAND2	Heart- and neural crest derivatives-expressed protein 2 (Deciduum, heart, autonomic nervous system and neural crest derivatives-expressed protein 2) (dHAND). [Source:Uniprot/SWISSPROT;Acc:P61296]	426	0.562	0.663	278	5.3e-20	0.492	85	0	0.146	53	0.0584	0.0844	330	none	none	541	3.02e-06	0.854	142	0.122	0.221	190	0.077	0.497	368	0.794	0.65	560	0.896	0.976	568	none	0.616	224	3	0.336	237	2.33	0.369	552	none	0.9	559	none	0.664	563	none
ENSG00000151617	EDNRA	Endothelin-1 receptor precursor (Endothelin A receptor) (ET-A) (hET- AR) (ETA-R). [Source:Uniprot/SWISSPROT;Acc:P25101]	427	0.567	0.664	159	2.25e-22	0.281	49	0	0.146	123	1	0.568	189	0.174	0.589	589	0.27	0.929	331	351	0.515	313	none	0.838	353	0.791	0.624	305	0.787	0.531	349	none	0.616	254	3.5	0.389	347	3.5	0.54	305	3.64	0.474	394	none	0.664	412	none
ENSG00000163453	IGFBP7	Insulin-like growth factor-binding protein 7 precursor (IGFBP-7) (IBP- 7) (IGF-binding protein 7) (MAC25 protein) (Prostacyclin-stimulating factor) (PGI2-stimulating factor) (IGFBP-rP1). [Source:Uniprot/SWISSPROT;Acc:Q16270]	428	0.569	0.666	244	6.89e-21	0.432	329	7.89e-215	0.521	346	1	0.568	478	none	none	505	4.38e-08	0.792	611	none	0.913	634	none	none	143	0.733	0.253	300	0.784	0.523	344	none	0.616	300	5	0.467	417	5.5	0.649	424	7	0.659	471	none	0.664	480	none
ENSG00000013297	CLDN11	Claudin-11 (Oligodendrocyte-specific protein). [Source:Uniprot/SWISSPROT;Acc:O75508]	429	0.569	0.667	382	1.43e-15	0.676	406	1.99e-161	0.643	415	1	0.568	185	0.128	0.576	464	4.4e-09	0.734	463	760	0.72	107	0.0456	0.28	579	none	none	422	0.827	0.735	444	none	0.616	517	none	0.779	558	none	0.855	601	none	0.9	601	none	0.664	601	none
ENSG00000165588	OTX2	Homeobox protein OTX2 (Orthodenticle homolog 2). [Source:Uniprot/SWISSPROT;Acc:P32243]	430	0.571	0.669	529	9.75e-05	0.936	151	0	0.146	200	1	0.568	394	none	none	246	1.42e-26	0.387	562	none	0.913	163	0.0672	0.427	58	0.674	0.102	581	none	none	587	none	0.616	606	none	0.779	413	5	0.631	575	none	0.9	579	none	0.664	580	none
ENSG00000188763	FZD9	Frizzled-9 precursor (Fz-9) (hFz9) (FzE6) (CD349 antigen). [Source:Uniprot/SWISSPROT;Acc:O00144]	431	0.574	0.67	514	1.14e-05	0.91	375	3.45e-182	0.594	388	1	0.568	41	1.1e-28	0.128	578	0.185	0.912	629	none	0.913	221	0.126	0.579	270	0.775	0.477	503	0.859	0.876	515	none	0.616	44	1.5	0.0622	254	2.5	0.403	433	7.67	0.673	478	none	0.664	487	none
ENSG00000107807	TLX1	T-cell leukemia homeobox protein 1 (Homeobox protein Hox-11) (TCL-3 proto-oncogene). [Source:Uniprot/SWISSPROT;Acc:P31314]	432	0.575	0.672	592	none	none	165	0	0.146	211	1	0.568	399	none	none	203	6.88e-30	0.32	357	403	0.555	214	0.122	0.56	489	0.825	0.864	290	0.78	0.505	334	none	0.616	469	none	0.779	427	6	0.658	186	2.33	0.288	304	none	0.664	336	none
ENSG00000101752	MIB1	E3 ubiquitin-protein ligase MIB1 (EC 6.3.2.-) (Mind bomb homolog 1) (DAPK-interacting protein 1) (DIP-1) (Zinc finger ZZ type with ankyrin repeat domain protein 2). [Source:Uniprot/SWISSPROT;Acc:Q86YT6]	433	0.58	0.673	40	2.79e-24	0.0708	14	0	0.146	96	1	0.568	248	1	0.879	604	0.449	0.951	134	0.0177	0.208	428	none	none	362	0.793	0.64	611	none	none	614	none	0.616	625	none	0.779	631	none	0.855	632	none	0.9	632	none	0.664	632	none
ENSG00000145287	PLAC8	Placenta-specific gene 8 protein (Protein C15). [Source:Uniprot/SWISSPROT;Acc:Q9NZF1]	434	0.581	0.675	217	1.89e-21	0.384	634	none	none	621	1	0.568	624	none	none	640	none	none	254	138	0.395	492	none	none	184	0.751	0.325	70	0.577	0.122	181	none	0.616	399	none	0.779	181	2	0.275	246	3	0.389	346	none	0.664	371	none
ENSG00000189162	CSH1|GH1	Somatotropin precursor (Growth hormone) (GH) (GH-N) (Pituitary growth hormone) (Growth hormone 1). [Source:Uniprot/SWISSPROT;Acc:P01241]	435	0.582	0.677	523	6.39e-05	0.926	556	1.5e-58	0.881	553	1	0.568	194	0.185	0.601	76	2.47e-46	0.12	433	690	0.673	340	none	0.838	601	none	none	565	0.9	0.984	573	none	0.616	305	5	0.467	459	none	0.855	60	1.53	0.0933	53	1.81	0.0824	198	none
ENSG00000184697	CLDN6	Claudin-6 (Skullin 2). [Source:Uniprot/SWISSPROT;Acc:P56747]	436	0.582	0.678	511	3.07e-06	0.904	558	1.17e-56	0.884	555	1	0.568	186	0.128	0.576	454	8.57e-10	0.72	412	612	0.641	559	none	none	631	none	none	341	0.797	0.594	378	none	0.616	489	none	0.779	187	2	0.275	542	none	0.9	552	none	0.664	557	none
ENSG00000078043	PIAS2	E3 SUMO-protein ligase PIAS2 (Protein inhibitor of activated STAT2) (Protein inhibitor of activated STAT x) (Msx-interacting zinc finger protein) (Miz1) (DAB2-interacting protein) (DIP) (Androgen receptor- interacting protein 3) (ARIP3) (PIAS-NY protein). [Source:Uniprot/SWISSPROT;Acc:O75928]	437	0.582	0.68	433	1.65e-11	0.766	333	1.64e-213	0.528	350	1	0.568	99	1.19e-08	0.308	365	4.37e-16	0.575	184	16.3	0.286	448	none	none	562	0.904	0.993	440	0.835	0.767	460	none	0.616	157	2.4	0.243	288	2.86	0.448	441	8	0.684	148	3	0.222	242	none
ENSG00000185652	NTF3	Neurotrophin-3 precursor (NT-3) (Neurotrophic factor) (HDNF) (Nerve growth factor 2) (NGF-2). [Source:Uniprot/SWISSPROT;Acc:P20783]	438	0.583	0.681	509	2.32e-06	0.901	146	0	0.146	197	1	0.568	113	1.29e-07	0.352	320	6.41e-20	0.504	337	366	0.524	529	none	none	625	none	none	563	0.898	0.981	571	none	0.616	594	none	0.779	608	none	0.855	13	1.14	0.0187	216	none	0.664	273	none
ENSG00000120885	CLU	Clusterin precursor (Complement-associated protein SP-40,40) (Complement cytolysis inhibitor) (CLI) (NA1/NA2) (Apolipoprotein J) (Apo-J) (Testosterone-repressed prostate message 2) (TRPM-2) [Contains: Clusterin beta chain (ApoJalpha) (Complement cytolysis [Source:Uniprot/SWISSPROT;Acc:P10909]	439	0.585	0.683	292	1.62e-19	0.517	350	2.47e-202	0.555	366	1	0.568	488	none	none	515	1.04e-07	0.811	613	none	0.913	376	none	0.838	605	none	none	240	0.756	0.418	98	3	0.152	325	7	0.515	387	4.25	0.602	490	13.7	0.762	178	4	0.267	258	none
ENSG00000183691	NOG	Noggin precursor. [Source:Uniprot/SWISSPROT;Acc:Q13253]	440	0.589	0.684	524	7.34e-05	0.927	226	1.6e-295	0.358	256	1	0.568	170	0.0326	0.523	167	5.78e-33	0.263	549	none	0.913	16	0.0286	0.0419	569	none	none	628	none	none	628	none	0.616	634	none	0.779	637	none	0.855	637	none	0.9	637	none	0.664	637	none
ENSG00000147257	GPC3	Glypican-3 precursor (Intestinal protein OCI-5) (GTR2-2) (MXR7). [Source:Uniprot/SWISSPROT;Acc:P51654]	441	0.589	0.686	593	none	none	217	2.65e-302	0.344	249	1	0.568	422	none	none	292	7.38e-22	0.46	572	none	0.913	240	0.151	0.628	340	0.788	0.601	381	0.814	0.664	410	none	0.616	40	1.5	0.0622	109	1.67	0.17	133	2	0.213	271	none	0.664	310	none
ENSG00000101115	SALL4	Sal-like protein 4 (Zinc finger protein SALL4). [Source:Uniprot/SWISSPROT;Acc:Q9UJQ4]	442	0.59	0.687	413	4.28e-13	0.731	424	1.66e-147	0.674	432	1	0.568	528	none	none	174	2.37e-32	0.274	88	1.26e-12	0.137	234	0.138	0.613	594	none	none	634	none	none	634	none	0.616	638	none	0.779	639	none	0.855	639	none	0.9	639	none	0.664	639	none
ENSG00000136999	NOV	Protein NOV homolog precursor (NovH) (Nephroblastoma overexpressed gene protein homolog). [Source:Uniprot/SWISSPROT;Acc:P48745]	443	0.592	0.689	316	1.22e-18	0.559	450	9.79e-134	0.713	450	1	0.568	541	none	none	615	0.495	0.967	196	29	0.303	187	0.0753	0.49	470	0.819	0.83	525	0.872	0.915	535	none	0.616	241	3.33	0.373	303	3	0.479	561	none	0.9	567	none	0.664	569	none
ENSG00000180616	SSTR2	Somatostatin receptor type 2 (SS2R) (SRIF-1). [Source:Uniprot/SWISSPROT;Acc:P30874]	444	0.594	0.691	503	1.65e-06	0.89	347	8.64e-205	0.55	363	1	0.568	260	1	0.879	592	0.27	0.929	386	521	0.6	155	0.0615	0.406	587	none	none	379	0.813	0.66	408	none	0.616	330	7	0.515	440	8	0.686	513	42	0.798	531	none	0.664	79	2
ENSG00000150347	ARID5B	AT-rich interactive domain-containing protein 5B (ARID domain- containing protein 5B) (Mrf1-like) (Modulator recognition factor 2) (MRF-2). [Source:Uniprot/SWISSPROT;Acc:Q14865]	445	0.595	0.692	322	3.21e-18	0.57	353	7.53e-200	0.559	368	1	0.568	489	none	none	278	3.29e-23	0.438	185	17.5	0.288	211	0.115	0.552	86	0.709	0.152	585	none	none	590	none	0.616	607	none	0.779	619	none	0.855	622	none	0.9	622	none	0.664	622	none
ENSG00000109132	PHOX2B	Paired mesoderm homeobox protein 2B (Paired-like homeobox 2B) (PHOX2B homeodomain protein) (Neuroblastoma Phox) (NBPhox). [Source:Uniprot/SWISSPROT;Acc:Q99453]	446	0.596	0.694	557	0.0243	0.986	230	9.39e-292	0.365	260	1	0.568	430	none	none	256	1.5e-25	0.403	566	none	0.913	219	0.125	0.573	392	0.8	0.693	332	0.795	0.578	371	none	0.616	485	none	0.779	537	none	0.855	191	2.37	0.297	308	none	0.664	339	none
ENSG00000135452	TSPAN31	Tetraspanin-31 (Tspan-31) (Sarcoma amplified sequence). [Source:Uniprot/SWISSPROT;Acc:Q12999]	447	0.597	0.695	178	4.6e-22	0.315	472	5.79e-116	0.748	471	1	0.568	553	none	none	608	0.449	0.957	405	587	0.63	215	0.122	0.563	161	0.742	0.284	325	0.792	0.566	365	none	0.616	481	none	0.779	534	none	0.855	407	6	0.63	461	none	0.664	472	none
ENSG00000115760	BIRC6	Baculoviral IAP repeat-containing protein 6 (Ubiquitin-conjugating BIR domain enzyme apollon). [Source:Uniprot/SWISSPROT;Acc:Q9NR09]	448	0.597	0.697	10	3.45e-25	0.0177	207	4.08e-310	0.328	241	1	0.568	417	none	none	587	0.253	0.924	216	53.1	0.336	468	none	none	561	0.902	0.991	627	none	none	627	none	0.616	633	none	0.779	264	2.5	0.403	557	none	0.9	563	none	0.664	566	none
ENSG00000109956	B3GAT1	Galactosylgalactosylxylosylprotein 3-beta-glucuronosyltransferase 1 (EC 2.4.1.135) (Beta-1,3-glucuronyltransferase 1) (Glucuronosyltransferase-P) (GlcAT-P) (UDP-GlcUA:glycoprotein beta- 1,3-glucuronyltransferase) (GlcUAT-P). [Source:Uniprot/SWISSPROT;Acc:Q9P2W7]	449	0.602	0.698	508	2.19e-06	0.899	498	2.63e-83	0.788	496	1	0.568	276	1	0.879	424	3.6e-12	0.668	450	727	0.7	51	0.034	0.134	56	0.671	0.0989	324	0.792	0.564	364	none	0.616	480	none	0.779	533	none	0.855	489	13.5	0.759	515	none	0.664	523	none
ENSG00000174059	CD34	Hematopoietic progenitor cell antigen CD34 precursor. [Source:Uniprot/SWISSPROT;Acc:P28906]	450	0.603	0.7	280	5.39e-20	0.496	541	1.49e-64	0.857	538	1	0.568	215	0.382	0.67	524	3.03e-07	0.825	516	914	0.802	356	none	0.838	393	0.8	0.694	292	0.783	0.509	336	none	0.616	214	3	0.336	176	2	0.275	538	none	0.9	549	none	0.664	554	none
ENSG00000160310	PRMT2	Protein arginine N-methyltransferase 2 (EC 2.1.1.-). [Source:Uniprot/SWISSPROT;Acc:P55345]	451	0.605	0.701	203	1.23e-21	0.359	453	1.05e-128	0.718	453	1	0.568	269	1	0.879	398	4.64e-13	0.627	590	none	0.913	624	none	none	47	0.662	0.083	156	0.682	0.272	236	none	0.616	425	none	0.779	334	3.25	0.518	56	1.5	0.084	133	3	0.222	234	none
ENSG00000182533	CAV3	Caveolin-3 (M-caveolin). [Source:Uniprot/SWISSPROT;Acc:P56539]	452	0.613	0.703	418	1.08e-12	0.74	344	8.77e-206	0.545	360	1	0.568	122	3.13e-07	0.383	275	3.06e-23	0.435	304	283	0.473	513	none	none	239	0.766	0.422	486	0.854	0.847	498	none	0.616	290	4.5	0.448	339	3.33	0.529	566	none	0.9	571	none	0.664	573	none
ENSG00000196923	PDLIM7	PDZ and LIM domain protein 7 (LIM mineralization protein) (LMP) (Protein enigma). [Source:Uniprot/SWISSPROT;Acc:Q9NR12]	453	0.615	0.705	153	1.79e-22	0.271	360	5.24e-197	0.571	373	1	0.568	494	none	none	597	0.334	0.94	471	780	0.733	39	0.0319	0.102	475	0.82	0.839	272	0.773	0.474	321	none	0.616	283	4.25	0.44	289	2.86	0.448	402	6	0.63	180	4.33	0.28	179	13
ENSG00000092067	CEBPE	CCAAT/enhancer-binding protein epsilon (C/EBP epsilon). [Source:Uniprot/SWISSPROT;Acc:Q15744]	454	0.618	0.706	548	0.00279	0.97	185	1.98e-323	0.293	225	1	0.568	408	none	none	411	1.25e-12	0.646	160	2.09	0.249	282	none	0.838	597	none	none	467	0.845	0.814	107	3	0.152	382	none	0.779	209	2.14	0.323	225	2.75	0.35	330	none	0.664	355	none
ENSG00000183150	GPR19	Probable G-protein coupled receptor 19 (GPR-NGA). [Source:Uniprot/SWISSPROT;Acc:Q15760]	455	0.625	0.708	519	2.43e-05	0.919	594	3.16e-38	0.94	588	1	0.568	602	none	none	479	8.74e-09	0.753	339	371	0.527	531	none	none	55	0.671	0.0972	473	0.848	0.824	485	none	0.616	540	none	0.779	573	none	0.855	607	none	0.9	607	none	0.664	607	none
ENSG00000115956	PLEK	Pleckstrin (Platelet p47 protein). [Source:Uniprot/SWISSPROT;Acc:P08567]	456	0.636	0.709	294	2.41e-19	0.52	583	9.1e-42	0.924	578	1	0.568	597	none	none	245	1.32e-26	0.386	419	658	0.652	560	none	none	552	0.884	0.975	41	0.546	0.0714	166	none	0.616	394	none	0.779	373	4	0.579	79	1.62	0.121	244	none	0.664	292	none
ENSG00000110047	EHD1	EH domain-containing protein 1 (Testilin) (hPAST1). [Source:Uniprot/SWISSPROT;Acc:Q9H4M9]	457	0.636	0.711	32	1.95e-24	0.0566	508	1.88e-75	0.805	506	1	0.568	573	none	none	446	3.5e-11	0.702	599	none	0.913	251	0.176	0.657	538	0.857	0.951	46	0.55	0.0801	168	none	0.616	268	4	0.423	400	5	0.631	84	1.64	0.131	246	none	0.664	294	none
ENSG00000136931	NR5A1	Steroidogenic factor 1 (STF-1) (SF-1) (Adrenal 4-binding protein) (Steroid hormone receptor Ad4BP) (Fushi tarazu factor homolog 1). [Source:Uniprot/SWISSPROT;Acc:Q13285]	458	0.643	0.712	610	none	none	173	0	0.146	218	1	0.568	404	none	none	138	6.78e-37	0.216	540	none	0.913	168	0.07	0.44	589	none	none	255	0.763	0.444	309	none	0.616	199	2.8	0.306	279	2.75	0.434	462	10.7	0.719	496	none	0.664	504	none
ENSG00000158825	CDA	Cytidine deaminase (EC 3.5.4.5) (Cytidine aminohydrolase). [Source:Uniprot/SWISSPROT;Acc:P32320]	459	0.643	0.714	571	none	none	242	4.61e-285	0.384	270	1	0.568	255	1	0.879	300	5.35e-21	0.476	301	276	0.468	511	none	none	317	0.784	0.56	297	0.783	0.517	341	none	0.616	472	none	0.779	314	3	0.479	286	3.38	0.445	377	none	0.664	399	none
ENSG00000067177	PHKA1	Phosphorylase b kinase regulatory subunit alpha, skeletal muscle isoform (Phosphorylase kinase alpha M subunit). [Source:Uniprot/SWISSPROT;Acc:P46020]	460	0.643	0.715	17	6.67e-25	0.0301	477	2e-107	0.756	475	1	0.568	212	0.343	0.66	213	6.17e-29	0.335	477	808	0.742	348	none	0.838	406	0.803	0.717	376	0.81	0.655	405	none	0.616	500	none	0.779	188	2	0.275	483	13	0.753	511	none	0.664	519	none
ENSG00000117118	SDHB	Succinate dehydrogenase [ubiquinone] iron-sulfur protein, mitochondrial precursor (EC 1.3.5.1) (Ip) (Iron-sulfur subunit of complex II). [Source:Uniprot/SWISSPROT;Acc:P21912]	461	0.643	0.717	641	none	none	506	3.87e-76	0.802	504	1	0.568	279	1	0.879	276	3.06e-23	0.435	381	492	0.593	329	none	0.838	111	0.721	0.196	89	0.598	0.155	196	none	0.616	409	none	0.779	492	none	0.855	357	4.54	0.555	86	2	0.124	216	none
ENSG00000100218	RTDR1	Rhabdoid tumor deletion region protein 1. [Source:Uniprot/SWISSPROT;Acc:Q9UHP6]	462	0.646	0.719	452	2.21e-10	0.8	613	1.06e-25	0.971	74	0.263	0.118	343	none	none	457	8.57e-10	0.72	191	21.6	0.297	452	none	none	237	0.766	0.419	529	0.874	0.922	539	none	0.616	572	none	0.779	321	3	0.479	565	none	0.9	570	none	0.664	572	none
ENSG00000120675	DNAJC15	DnaJ homolog subfamily C member 15 (Methylation-controlled J protein) (MCJ) (Cell growth-inhibiting gene 22 protein). [Source:Uniprot/SWISSPROT;Acc:Q9Y5T4]	463	0.65	0.72	72	1.55e-23	0.127	496	4.61e-86	0.786	494	1	0.568	567	none	none	459	8.57e-10	0.72	397	557	0.617	332	none	0.838	329	0.787	0.581	203	0.723	0.354	271	none	0.616	441	none	0.779	511	none	0.855	253	3	0.389	352	none	0.664	377	none
ENSG00000156482	RPL30	60S ribosomal protein L30. [Source:Uniprot/SWISSPROT;Acc:P62888]	464	0.652	0.722	145	1.27e-22	0.257	505	3.37e-78	0.8	503	1	0.568	278	1	0.879	466	4.4e-09	0.734	352	396	0.547	318	none	0.838	249	0.769	0.44	598	none	none	601	none	0.616	615	none	0.779	323	3	0.479	258	3.02	0.401	357	none	0.664	158	5
ENSG00000149294	NCAM1	Neural cell adhesion molecule 1, 120 kDa isoform precursor (N-CAM 120) (NCAM-120) (CD56 antigen). [Source:Uniprot/SWISSPROT;Acc:P13592]	465	0.653	0.723	354	5.96e-17	0.627	376	6.35e-180	0.596	82	0.686	0.131	247	1	0.879	525	3.44e-07	0.828	117	1.34e-06	0.182	422	none	none	46	0.659	0.0813	271	0.773	0.472	320	none	0.616	464	none	0.779	389	4.33	0.603	498	15.3	0.774	521	none	0.664	529	none
ENSG00000171345	KRT19	Keratin, type I cytoskeletal 19 (Cytokeratin-19) (CK-19) (Keratin-19) (K19). [Source:Uniprot/SWISSPROT;Acc:P08727]	466	0.66	0.725	80	2.36e-23	0.142	340	1.04e-207	0.539	356	1	0.568	259	1	0.879	382	9.28e-15	0.602	183	16.2	0.283	447	none	none	543	0.861	0.959	423	0.827	0.737	445	none	0.616	518	none	0.779	443	8	0.686	297	3.53	0.462	386	none	0.664	32	1.5
ENSG00000170542	SERPINB9	Serpin B9 (Cytoplasmic antiproteinase 3) (CAP-3) (CAP3) (Protease inhibitor 9). [Source:Uniprot/SWISSPROT;Acc:P50453]	467	0.661	0.726	614	none	none	277	1.54e-253	0.439	296	1	0.568	446	none	none	627	1	0.987	177	12	0.275	445	none	none	266	0.772	0.47	66	0.573	0.115	177	none	0.616	397	none	0.779	388	4.33	0.603	353	4.5	0.549	157	3.17	0.244	151	5
ENSG00000169604	ANTXR1	Anthrax toxin receptor 1 precursor (Tumor endothelial marker 8). [Source:Uniprot/SWISSPROT;Acc:Q9H6X2]	468	0.664	0.728	186	5.44e-22	0.329	576	2.09e-45	0.913	571	1	0.568	593	none	none	513	8.66e-08	0.806	286	217	0.445	307	none	0.838	139	0.731	0.246	388	0.816	0.676	416	none	0.616	217	3	0.336	178	2	0.275	539	none	0.9	550	none	0.664	555	none
ENSG00000143476	DTL	Denticleless protein homolog (Lethal(2) denticleless protein homolog) (Ddb1- and Cul4-associated factor 2) (Retinoic-acid regulated nuclear matrix-associated protein). [Source:Uniprot/SWISSPROT;Acc:Q9NZJ0]	469	0.664	0.729	327	5.43e-18	0.579	452	7.19e-130	0.716	452	1	0.568	543	none	none	294	1.08e-21	0.463	298	267	0.463	508	none	none	150	0.736	0.265	116	0.626	0.202	18	1.5	0.0327	361	none	0.779	462	none	0.855	371	5	0.577	191	5	0.294	263	none
ENSG00000162998	FRZB	Secreted frizzled-related protein 3 precursor (sFRP-3) (Frizzled- related protein 1) (FrzB-1) (Frezzled) (Fritz). [Source:Uniprot/SWISSPROT;Acc:Q92765]	470	0.669	0.731	323	3.23e-18	0.572	248	2.09e-281	0.393	274	1	0.568	437	none	none	227	7.38e-28	0.357	364	420	0.566	322	none	0.838	524	0.845	0.926	288	0.78	0.502	332	none	0.616	468	none	0.779	529	none	0.855	38	1.37	0.0591	229	none	0.664	282	none
ENSG00000184588	PDE4B	cAMP-specific 3\',5'-cyclic phosphodiesterase 4B (EC 3.1.4.17) (DPDE4) (PDE32). [Source:Uniprot/SWISSPROT;Acc:Q07343]	471	0.672	0.733	59	8.84e-24	0.104	587	3.88e-40	0.93	582	1	0.568	311	1	0.879	238	4.9e-27	0.375	259	144	0.403	494	none	none	104	0.718	0.184	178	0.703	0.31	252	none	0.616	433	none	0.779	182	2	0.275	540	none	0.9	179	4	0.267	259	none
ENSG00000197471	SPN	Leukosialin precursor (Leukocyte sialoglycoprotein) (Sialophorin) (Galactoglycoprotein) (GALGP) (CD43 antigen). [Source:Uniprot/SWISSPROT;Acc:P16150]	472	0.674	0.734	450	1.71e-10	0.796	132	0	0.146	629	none	none	321	1	0.879	614	0.495	0.967	265	166	0.412	192	0.0771	0.503	180	0.75	0.318	593	none	none	596	none	0.616	306	5	0.467	88	1.57	0.134	293	3.5	0.456	382	none	0.664	402	none
ENSG00000166407	LMO1	Rhombotin-1 (LIM domain only protein 1) (Cysteine-rich protein TTG-1) (T-cell translocation protein 1). [Source:Uniprot/SWISSPROT;Acc:P25800]	473	0.676	0.736	471	6.83e-09	0.834	461	4.51e-123	0.731	460	1	0.568	545	none	none	221	2.39e-28	0.348	434	690	0.673	567	none	none	262	0.772	0.463	447	0.837	0.779	467	none	0.616	529	none	0.779	566	none	0.855	604	none	0.9	604	none	0.664	604	none
ENSG00000130600	H19	H19, imprinted maternally expressed untranslated mRNA (H19) on chromosome 11 [Source:RefSeq_dna;Acc:NR_002196]	474	0.678	0.737	122	6.64e-23	0.216	633	none	none	641	none	none	641	none	none	642	none	none	511	898	0.795	77	0.0376	0.202	576	none	none	630	none	none	630	none	0.616	636	none	0.779	638	none	0.855	638	none	0.9	638	none	0.664	638	none
ENSG00000152977	ZIC1	Zinc finger protein ZIC 1 (Zinc finger protein of the cerebellum 1). [Source:Uniprot/SWISSPROT;Acc:Q15915]	475	0.679	0.739	541	0.00123	0.958	254	4.52e-276	0.403	279	1	0.568	440	none	none	548	3.73e-06	0.863	59	2.45e-20	0.0918	81	0.0381	0.212	40	0.65	0.0707	533	0.875	0.929	542	none	0.616	574	none	0.779	595	none	0.855	466	11	0.723	499	none	0.664	507	none
ENSG00000137364	TPMT	Thiopurine S-methyltransferase (EC 2.1.1.67) (Thiopurine methyltransferase). [Source:Uniprot/SWISSPROT;Acc:P51580]	476	0.681	0.74	273	4.2e-20	0.483	561	5.52e-56	0.889	558	1	0.568	587	none	none	329	1.35e-19	0.517	465	762	0.722	581	none	none	123	0.727	0.217	515	0.863	0.897	527	none	0.616	566	none	0.779	589	none	0.855	266	3.14	0.414	364	none	0.664	387	none
ENSG00000080166	DCT	L-dopachrome tautomerase precursor (EC 5.3.3.12) (DT) (DCT) (L- dopachrome Delta-isomerase) (Tyrosinase-related protein 2) (TRP-2) (TRP2). [Source:Uniprot/SWISSPROT;Acc:P40126]	477	0.685	0.742	583	none	none	348	9.47e-205	0.552	364	1	0.568	152	0.00261	0.474	605	0.449	0.957	636	none	0.913	380	none	0.838	183	0.751	0.323	225	0.74	0.392	288	none	0.616	451	none	0.779	517	none	0.855	221	2.69	0.344	327	none	0.664	352	none
ENSG00000070669	ASNS	Asparagine synthetase [glutamine-hydrolyzing] (EC 6.3.5.4) (Glutamine- dependent asparagine synthetase) (Cell cycle control protein TS11). [Source:Uniprot/SWISSPROT;Acc:P08243]	478	0.685	0.743	36	2.21e-24	0.0637	573	3.23e-48	0.908	569	1	0.568	306	1	0.879	456	8.57e-10	0.72	378	483	0.588	546	none	none	133	0.729	0.235	176	0.699	0.307	250	none	0.616	432	none	0.779	507	none	0.855	472	11.6	0.734	150	3	0.222	243	none
ENSG00000117289	TXNIP	Thioredoxin-interacting protein (Vitamin D3 up-regulated protein 1) (Thioredoxin-binding protein 2). [Source:Uniprot/SWISSPROT;Acc:Q9H3M7]	479	0.685	0.745	569	none	none	458	3.57e-125	0.726	457	1	0.568	544	none	none	630	1	0.987	641	none	0.913	254	0.186	0.665	130	0.728	0.23	118	0.628	0.206	47	2	0.0824	294	5	0.467	271	2.67	0.421	351	4.5	0.549	425	none	0.664	438	none
ENSG00000124216	SNAI1	Zinc finger protein SNAI1 (Protein snail homolog) (Protein sna). [Source:Uniprot/SWISSPROT;Acc:O95863]	480	0.686	0.747	383	1.51e-15	0.678	407	2.77e-159	0.645	416	1	0.568	164	0.0211	0.508	316	4.02e-20	0.498	80	4.24e-15	0.124	268	none	0.838	405	0.803	0.716	516	0.864	0.899	68	2	0.0824	96	2	0.165	457	none	0.855	142	2	0.213	276	none	0.664	315	none
ENSG00000172238	ATOH1	Protein atonal homolog 1 (Helix-loop-helix protein hATH-1). [Source:Uniprot/SWISSPROT;Acc:Q92858]	481	0.689	0.748	613	none	none	175	0	0.146	65	0.173	0.104	337	none	none	536	2.99e-06	0.846	621	none	0.913	175	0.0718	0.458	590	none	none	390	0.816	0.679	418	none	0.616	506	none	0.779	189	2	0.275	543	none	0.9	553	none	0.664	558	none
ENSG00000164438	TLX3	T-cell leukemia homeobox protein 3 (Homeobox protein Hox-11L2). [Source:Uniprot/SWISSPROT;Acc:O43711]	482	0.691	0.75	505	1.85e-06	0.894	145	0	0.146	196	1	0.568	392	none	none	529	8.11e-07	0.836	617	none	0.913	132	0.0503	0.346	32	0.647	0.0565	477	0.85	0.831	489	none	0.616	544	none	0.779	576	none	0.855	610	none	0.9	610	none	0.664	610	none
ENSG00000111732	AICDA	Activation-induced cytidine deaminase (EC 3.5.4.5) (Cytidine aminohydrolase). [Source:Uniprot/SWISSPROT;Acc:Q9GZX7]	483	0.695	0.751	559	0.171	0.989	305	3.15e-235	0.483	322	1	0.568	256	1	0.879	195	1.93e-30	0.309	235	95.8	0.365	480	none	none	621	none	none	183	0.709	0.319	257	none	0.616	434	none	0.779	183	2	0.275	172	2.25	0.269	295	none	0.664	329	none
ENSG00000173530	TNFRSF10D	Tumor necrosis factor receptor superfamily member 10D precursor (Decoy receptor 2) (DcR2) (TNF-related apoptosis-inducing ligand receptor 4) (TRAIL receptor 4) (TRAIL-R4) (TRAIL receptor with a truncated death domain) (CD264 antigen). [Source:Uniprot/SWISSPROT;Acc:Q9UBN6]	484	0.698	0.753	362	1.54e-16	0.641	318	4.64e-222	0.504	335	1	0.568	130	1.28e-06	0.402	528	3.45e-07	0.831	206	42	0.32	461	none	none	555	0.892	0.981	542	0.882	0.944	551	none	0.616	580	none	0.779	193	2	0.275	54	1.5	0.084	41	1.65	0.0638	194	none
ENSG00000204389	HSPA1A	Heat shock 70 kDa protein 1 (HSP70.1) (HSP70-1/HSP70-2). [Source:Uniprot/SWISSPROT;Acc:P08107]	485	0.707	0.754	567	none	none	221	4.7e-299	0.35	252	1	0.568	425	none	none	206	2.01e-29	0.324	557	none	0.913	607	none	none	273	0.775	0.482	415	0.825	0.723	438	none	0.616	219	3	0.336	200	2.07	0.311	547	none	0.9	110	2.25	0.17	96	2.71
ENSG00000178919	FOXE1	Forkhead box protein E1 (Thyroid transcription factor 2) (TTF-2) (Forkhead-related protein FKHL15). [Source:Uniprot/SWISSPROT;Acc:O00358]	486	0.708	0.756	621	none	none	177	0	0.146	220	1	0.568	405	none	none	109	6.45e-40	0.172	245	121	0.381	154	0.0613	0.403	586	none	none	543	0.882	0.946	552	none	0.616	581	none	0.779	598	none	0.855	226	2.75	0.35	331	none	0.664	356	none
ENSG00000128266	GNAZ	Guanine nucleotide-binding protein G(z) subunit alpha (G(x) alpha chain) (Gz-alpha). [Source:Uniprot/SWISSPROT;Acc:P19086]	487	0.708	0.757	390	7.57e-15	0.69	515	3.06e-73	0.816	513	1	0.568	210	0.295	0.654	569	0.00244	0.896	404	581	0.627	20	0.029	0.0524	564	0.906	0.996	367	0.808	0.639	399	none	0.616	496	none	0.779	437	7.5	0.68	319	3.85	0.495	402	none	0.664	420	none
ENSG00000165240	ATP7A	Copper-transporting ATPase 1 (EC 3.6.3.4) (Copper pump 1) (Menkes disease-associated protein). [Source:Uniprot/SWISSPROT;Acc:Q04656]	488	0.71	0.759	415	7.97e-13	0.735	122	0	0.146	182	1	0.568	381	none	none	67	5.1e-48	0.104	218	60.1	0.339	469	none	none	212	0.758	0.375	328	0.794	0.571	367	none	0.616	482	none	0.779	535	none	0.855	274	3.23	0.426	370	none	0.664	392	none
ENSG00000175063	UBE2C	Ubiquitin-conjugating enzyme E2 C (EC 6.3.2.19) (Ubiquitin-protein ligase C) (Ubiquitin carrier protein C) (UbcH10). [Source:Uniprot/SWISSPROT;Acc:O00762]	489	0.714	0.76	181	5.07e-22	0.32	326	4.87e-216	0.517	343	1	0.568	257	1	0.879	99	2.86e-42	0.156	536	none	0.913	128	0.0493	0.335	429	0.808	0.758	85	0.594	0.148	193	none	0.616	407	none	0.779	490	none	0.855	210	2.56	0.327	320	none	0.664	346	none
ENSG00000162374	ELAVL4	ELAV-like protein 4 (Paraneoplastic encephalomyelitis antigen HuD) (Hu-antigen D). [Source:Uniprot/SWISSPROT;Acc:P26378]	490	0.714	0.762	487	9.16e-08	0.862	546	1.01e-62	0.865	543	1	0.568	581	none	none	428	5.31e-12	0.674	594	none	0.913	372	none	0.838	41	0.653	0.0724	273	0.773	0.476	322	none	0.616	465	none	0.779	527	none	0.855	350	4.44	0.544	424	none	0.664	437	none
ENSG00000099246	RAB18	Ras-related protein Rab-18. [Source:Uniprot/SWISSPROT;Acc:Q9NP72]	491	0.716	0.764	63	1.1e-23	0.112	387	1.91e-172	0.613	399	1	0.568	509	none	none	287	4.2e-22	0.452	89	1.73e-12	0.138	414	none	none	49	0.665	0.0866	580	none	none	71	2	0.0824	376	none	0.779	472	none	0.855	582	none	0.9	585	none	0.664	585	none
ENSG00000119547	ONECUT2	One cut domain family member 2 (Transcription factor ONECUT-2) (OC-2). [Source:Uniprot/SWISSPROT;Acc:O95948]	492	0.717	0.765	554	0.011	0.981	273	1.28e-256	0.433	293	1	0.568	445	none	none	539	2.99e-06	0.846	479	810	0.745	4	0.0269	0.0105	554	0.89	0.979	399	0.818	0.695	426	none	0.616	510	none	0.779	554	none	0.855	96	1.71	0.148	254	none	0.664	298	none
ENSG00000125257	ABCC4	Multidrug resistance-associated protein 4 (ATP-binding cassette sub- family C member 4) (MRP/cMOAT-related ABC transporter) (Multi-specific organic anion transporter-B) (MOAT-B). [Source:Uniprot/SWISSPROT;Acc:O15439]	493	0.724	0.767	577	none	none	565	1.39e-52	0.895	562	1	0.568	304	1	0.879	355	1.05e-17	0.559	46	8e-31	0.0715	398	none	none	469	0.818	0.829	202	0.723	0.352	270	none	0.616	440	none	0.779	510	none	0.855	252	3	0.389	351	none	0.664	376	none
ENSG00000180340	FZD2	Frizzled-2 precursor (Fz-2) (hFz2) (FzE2). [Source:Uniprot/SWISSPROT;Acc:Q14332]	494	0.726	0.768	472	7.05e-09	0.835	390	5.24e-170	0.618	401	1	0.568	42	1.1e-28	0.128	579	0.185	0.912	509	889	0.792	147	0.0573	0.385	491	0.827	0.867	313	0.789	0.545	354	none	0.616	475	none	0.779	317	3	0.479	109	1.8	0.17	261	none	0.664	304	none
ENSG00000151632	AKR1C2	Aldo-keto reductase family 1 member C2 (EC 1.-.-.-) (Trans-1,2- dihydrobenzene-1,2-diol dehydrogenase) (EC 1.3.1.20) (Type III 3- alpha-hydroxysteroid dehydrogenase) (EC 1.1.1.213) (3-alpha-HSD3) (Chlordecone reductase homolog HAKRD) (Dihydrodiol dehydrog [Source:Uniprot/SWISSPROT;Acc:P52895]	495	0.727	0.77	590	none	none	554	3.59e-59	0.878	551	1	0.568	302	1	0.879	304	5.35e-21	0.476	200	31.5	0.311	456	none	none	424	0.807	0.749	369	0.809	0.643	24	1.5	0.0327	363	none	0.779	464	none	0.855	476	12	0.74	506	none	0.664	514	none
ENSG00000124260	MAGEA10	Melanoma-associated antigen 10 (MAGE-10 antigen). [Source:Uniprot/SWISSPROT;Acc:P43363]	496	0.729	0.771	467	5.11e-09	0.827	636	none	none	623	1	0.568	626	none	none	460	8.57e-10	0.72	293	230	0.456	504	none	none	425	0.808	0.751	166	0.69	0.289	241	none	0.616	429	none	0.779	505	none	0.855	251	3	0.389	350	none	0.664	375	none
ENSG00000135097	MSI1	RNA-binding protein Musashi homolog 1 (Musashi-1). [Source:Uniprot/SWISSPROT;Acc:O43347]	497	0.733	0.773	507	1.95e-06	0.897	443	3.31e-138	0.702	445	1	0.568	538	none	none	564	2.57e-05	0.888	624	none	0.913	34	0.0307	0.089	513	0.835	0.906	476	0.85	0.829	488	none	0.616	543	none	0.779	575	none	0.855	609	none	0.9	609	none	0.664	609	none
ENSG00000197919	IFNA1	Interferon alpha-1/13 precursor (Interferon alpha-D) (LeIF D). [Source:Uniprot/SWISSPROT;Acc:P01562]	498	0.736	0.774	603	none	none	581	8.51e-43	0.921	576	1	0.568	184	0.102	0.573	472	7.97e-09	0.745	287	218	0.446	501	none	none	622	none	none	218	0.73	0.38	283	none	0.616	272	4	0.423	401	5	0.631	277	3.25	0.429	372	none	0.664	394	none
ENSG00000078098	FAP	Seprase (EC 3.4.21.-) (Fibroblast activation protein alpha) (Integral membrane serine protease) (170 kDa melanoma membrane-bound gelatinase). [Source:Uniprot/SWISSPROT;Acc:Q12884]	499	0.736	0.776	361	1.39e-16	0.639	494	6.27e-87	0.783	492	1	0.568	565	none	none	344	1.23e-18	0.542	508	887	0.79	354	none	0.838	439	0.81	0.776	427	0.829	0.744	449	none	0.616	520	none	0.779	560	none	0.855	300	3.56	0.467	389	none	0.664	408	none
ENSG00000128652	HOXD3	Homeobox protein Hox-D3 (Hox-4A). [Source:Uniprot/SWISSPROT;Acc:P31249]	500	0.736	0.778	517	2.16e-05	0.915	279	4.71e-253	0.442	298	1	0.568	448	none	none	395	2.14e-13	0.62	226	72	0.351	474	none	none	620	none	none	362	0.807	0.631	394	none	0.616	495	none	0.779	545	none	0.855	594	none	0.9	595	none	0.664	595	none
ENSG00000118777	ABCG2	ATP-binding cassette sub-family G member 2 (Placenta-specific ATP- binding cassette transporter) (Breast cancer resistance protein) (Mitoxantrone resistance-associated protein) (CD338 antigen) (CDw338). [Source:Uniprot/SWISSPROT;Acc:Q9UNQ0]	501	0.737	0.779	399	2.68e-14	0.706	586	1.21e-40	0.929	581	1	0.568	310	1	0.879	439	1.55e-11	0.691	92	7.07e-12	0.143	271	none	0.838	381	0.798	0.673	484	0.854	0.843	496	none	0.616	547	none	0.779	579	none	0.855	284	3.36	0.442	376	none	0.664	398	none
ENSG00000187908	DMBT1	Deleted in malignant brain tumors 1 protein precursor (Glycoprotein 340) (Gp-340) (Surfactant pulmonary-associated D-binding protein). [Source:Uniprot/SWISSPROT;Acc:Q9UGM3]	502	0.74	0.781	402	7.38e-14	0.712	121	0	0.146	181	1	0.568	380	none	none	9	3.13e-90	0.0142	531	none	0.913	360	none	0.838	546	0.865	0.965	573	0.924	0.998	581	none	0.616	601	none	0.779	614	none	0.855	496	15	0.77	151	3	0.222	244	none
ENSG00000034510	TMSB10	Thymosin beta-10. [Source:Uniprot/SWISSPROT;Acc:P63313]	503	0.742	0.782	288	1.26e-19	0.51	533	2.68e-67	0.845	530	1	0.568	578	none	none	632	1	0.987	426	677	0.663	565	none	none	119	0.724	0.21	124	0.637	0.216	215	none	0.616	417	none	0.779	497	none	0.855	158	2.13	0.244	287	none	0.664	322	none
ENSG00000172493	AFF1	AF4/FMR2 family member 1 (Protein AF-4) (Proto-oncogene AF4) (Protein FEL). [Source:Uniprot/SWISSPROT;Acc:P51825]	504	0.744	0.784	168	3.12e-22	0.297	578	3.6e-44	0.916	573	1	0.568	594	none	none	94	1.93e-43	0.148	168	5.08	0.261	440	none	none	358	0.793	0.633	121	0.633	0.211	214	none	0.616	416	none	0.779	496	none	0.855	584	none	0.9	586	none	0.664	586	none
ENSG00000053438	NNAT	Neuronatin. [Source:Uniprot/SWISSPROT;Acc:Q16517]	505	0.746	0.785	330	8.12e-18	0.584	388	4.31e-172	0.615	631	none	none	632	none	none	575	0.168	0.902	628	none	0.913	235	0.14	0.615	99	0.717	0.175	394	0.817	0.686	422	none	0.616	509	none	0.779	553	none	0.855	349	4.4	0.541	423	none	0.664	436	none
ENSG00000076554	TPD52	Tumor protein D52 (N8 protein). [Source:Uniprot/SWISSPROT;Acc:P55327]	506	0.749	0.787	277	5.15e-20	0.49	310	2.98e-229	0.491	327	1	0.568	466	none	none	467	4.4e-09	0.734	310	303	0.482	517	none	none	479	0.822	0.846	169	0.692	0.294	244	none	0.616	430	none	0.779	506	none	0.855	587	none	0.9	589	none	0.664	589	none
ENSG00000165474	GJB2	Gap junction beta-2 protein (Connexin-26) (Cx26). [Source:Uniprot/SWISSPROT;Acc:P29033]	507	0.749	0.788	642	none	none	510	2.7e-75	0.808	508	1	0.568	281	1	0.879	197	1.93e-30	0.309	480	813	0.747	194	0.0795	0.508	390	0.8	0.689	615	none	none	617	none	0.616	225	3	0.336	364	4	0.579	567	none	0.9	572	none	0.664	574	none
ENSG00000167642	SPINT2	Kunitz-type protease inhibitor 2 precursor (Hepatocyte growth factor activator inhibitor type 2) (HAI-2) (Placental bikunin). [Source:Uniprot/SWISSPROT;Acc:O43291]	508	0.751	0.79	287	1.24e-19	0.508	584	1.65e-41	0.926	579	1	0.568	598	none	none	519	1.79e-07	0.816	615	none	0.913	635	none	none	65	0.684	0.115	333	0.795	0.58	372	none	0.616	486	none	0.779	538	none	0.855	419	6.67	0.65	469	none	0.664	479	none
ENSG00000112238	PRDM13	PR domain zinc finger protein 13 (PR domain-containing protein 13). [Source:Uniprot/SWISSPROT;Acc:Q9H4Q3]	509	0.753	0.792	619	none	none	426	1.66e-147	0.674	57	0.169	0.0892	333	none	none	557	8.7e-06	0.877	114	5.29e-08	0.177	140	0.0539	0.366	584	none	none	408	0.82	0.711	433	none	0.616	514	none	0.779	555	none	0.855	598	none	0.9	598	none	0.664	598	none
ENSG00000163064	EN1	Homeobox protein engrailed-1 (Hu-En-1). [Source:Uniprot/SWISSPROT;Acc:Q05925]	510	0.754	0.793	504	1.75e-06	0.892	206	4.37e-311	0.326	240	1	0.568	416	none	none	530	8.11e-07	0.836	618	none	0.913	245	0.161	0.641	462	0.815	0.816	413	0.822	0.72	437	none	0.616	114	2	0.165	296	3	0.479	328	4	0.51	408	none	0.664	424	none
ENSG00000102678	FGF9	Glia-activating factor precursor (GAF) (Fibroblast growth factor 9) (FGF-9) (HBGF-9). [Source:Uniprot/SWISSPROT;Acc:P31371]	511	0.755	0.795	622	none	none	178	0	0.146	221	1	0.568	47	9.62e-23	0.143	336	4.81e-19	0.531	500	868	0.778	201	0.0824	0.526	332	0.787	0.587	226	0.742	0.394	289	none	0.616	452	none	0.779	518	none	0.855	395	5.75	0.613	455	none	0.664	466	none
ENSG00000108846	ABCC3	Canalicular multispecific organic anion transporter 2 (ATP-binding cassette sub-family C member 3) (Multidrug resistance-associated protein 3) (Multi-specific organic anion transporter-D) (MOAT-D). [Source:Uniprot/SWISSPROT;Acc:O15438]	512	0.761	0.796	256	1.38e-20	0.453	591	1.54e-39	0.937	585	1	0.568	313	1	0.879	450	6.04e-11	0.709	44	2.45e-33	0.0669	397	none	none	200	0.755	0.353	530	0.874	0.923	69	2	0.0824	374	none	0.779	471	none	0.855	155	2.11	0.241	284	none	0.664	321	none
ENSG00000138413	IDH1	Isocitrate dehydrogenase [NADP] cytoplasmic (EC 1.1.1.42) (Cytosolic NADP-isocitrate dehydrogenase) (Oxalosuccinate decarboxylase) (IDH) (NADP(+)-specific ICDH) (IDP). [Source:Uniprot/SWISSPROT;Acc:O75874]	513	0.764	0.798	291	1.35e-19	0.515	543	2.44e-64	0.861	540	1	0.568	296	1	0.879	414	1.56e-12	0.654	281	202	0.437	105	0.0438	0.275	69	0.689	0.122	298	0.784	0.519	342	none	0.616	473	none	0.779	315	3	0.479	411	6.22	0.639	464	none	0.664	475	none
ENSG00000108947	EFNB3	Ephrin-B3 precursor (EPH-related receptor tyrosine kinase ligand 8) (LERK-8) (EPH-related receptor transmembrane ligand ELK-L3). [Source:Uniprot/SWISSPROT;Acc:Q15768]	514	0.77	0.799	367	3.11e-16	0.65	311	2.99e-227	0.493	328	1	0.568	225	0.456	0.698	503	4.38e-08	0.792	609	none	0.913	22	0.0291	0.0576	95	0.714	0.168	435	0.833	0.758	456	none	0.616	525	none	0.779	563	none	0.855	363	4.71	0.565	432	none	0.664	445	none
ENSG00000204523	HLA-B	HLA class I histocompatibility antigen, B-7 alpha chain precursor (MHC class I antigen B*7). [Source:Uniprot/SWISSPROT;Acc:P01889]	515	0.78	0.801	624	none	none	612	4.82e-26	0.97	603	1	0.568	207	0.25	0.645	357	1.25e-17	0.562	581	none	0.913	620	none	none	638	none	none	43	0.547	0.0749	38	2	0.0824	368	none	0.779	418	5.5	0.649	262	3.09	0.407	106	2.22	0.165	225	none
ENSG00000088832	FKBP1A	FK506-binding protein 1A (EC 5.2.1.8) (Peptidyl-prolyl cis-trans isomerase) (PPIase) (Rotamase) (12 kDa FKBP) (FKBP-12) (Immunophilin FKBP12). [Source:Uniprot/SWISSPROT;Acc:P62942]	516	0.781	0.802	586	none	none	437	1.53e-142	0.693	440	1	0.568	533	none	none	417	1.56e-12	0.654	292	230	0.454	503	none	none	455	0.814	0.804	170	0.694	0.296	245	none	0.616	237	3.25	0.367	346	3.5	0.54	280	3.3	0.435	45	1.67	0.0684	195	none
ENSG00000187682	ERAS	GTPase ERas precursor (E-Ras) (Embryonic stem cell-expressed Ras). [Source:Uniprot/SWISSPROT;Acc:Q7Z444]	517	0.783	0.804	591	none	none	555	4.12e-59	0.88	552	1	0.568	584	none	none	570	0.00244	0.896	52	1.41e-23	0.0809	400	none	none	609	none	none	637	none	none	637	none	0.616	227	3	0.336	302	3	0.479	560	none	0.9	566	none	0.664	568	none
ENSG00000170180	GYPA	Glycophorin A precursor (PAS-2) (Sialoglycoprotein alpha) (MN sialoglycoprotein) (CD235a antigen). [Source:Uniprot/SWISSPROT;Acc:P02724]	518	0.786	0.806	482	4.54e-08	0.853	567	2.97e-52	0.899	564	1	0.568	216	0.382	0.67	339	4.81e-19	0.531	449	727	0.698	572	none	none	255	0.77	0.451	523	0.871	0.911	533	none	0.616	569	none	0.779	592	none	0.855	479	12.1	0.745	508	none	0.664	516	none
ENSG00000184750	MAGEA2	Melanoma-associated antigen 2 (MAGE-2 antigen). [Source:Uniprot/SWISSPROT;Acc:P43356]	519	0.79	0.807	349	2.84e-17	0.618	635	none	none	622	1	0.568	625	none	none	641	none	none	643	none	0.913	643	none	none	140	0.731	0.247	441	0.835	0.768	461	none	0.616	527	none	0.779	564	none	0.855	602	none	0.9	602	none	0.664	602	none
ENSG00000143819	EPHX1	Epoxide hydrolase 1 (EC 3.3.2.9) (Microsomal epoxide hydrolase) (Epoxide hydratase). [Source:Uniprot/SWISSPROT;Acc:P07099]	520	0.79	0.809	258	1.63e-20	0.457	568	4.96e-51	0.9	565	1	0.568	305	1	0.879	473	7.97e-09	0.745	602	none	0.913	628	none	none	224	0.762	0.396	433	0.832	0.754	454	none	0.616	524	none	0.779	562	none	0.855	473	11.8	0.736	503	none	0.664	511	none
ENSG00000185275	CD24|CD24L4	Signal transducer CD24 precursor. [Source:Uniprot/SWISSPROT;Acc:P25063]	521	0.793	0.81	262	2.06e-20	0.464	597	7.89e-37	0.946	636	none	none	217	0.382	0.67	476	8.74e-09	0.753	603	none	0.913	629	none	none	641	none	none	528	0.874	0.92	538	none	0.616	281	4	0.423	368	4	0.579	42	1.4	0.0638	230	none	0.664	283	none
ENSG00000168685	IL7R	Interleukin-7 receptor alpha chain precursor (IL-7R-alpha) (CD127 antigen) (CDw127). [Source:Uniprot/SWISSPROT;Acc:P16871]	522	0.793	0.812	500	7.08e-07	0.885	257	3.03e-273	0.407	282	1	0.568	200	0.229	0.623	378	3.97e-15	0.595	584	none	0.913	366	none	0.838	198	0.754	0.35	220	0.734	0.383	285	none	0.616	318	6	0.495	81	1.56	0.123	263	3.11	0.409	361	none	0.664	384	none
ENSG00000175315	CST6	Cystatin-M precursor (Cystatin-6) (Cystatin-E). [Source:Uniprot/SWISSPROT;Acc:Q15828]	523	0.794	0.813	422	1.46e-12	0.747	444	1.5e-137	0.704	446	1	0.568	539	none	none	607	0.449	0.957	447	720	0.694	343	none	0.838	301	0.782	0.532	432	0.832	0.753	453	none	0.616	523	none	0.779	561	none	0.855	333	4	0.51	412	none	0.664	427	none
ENSG00000130528	HRC	Sarcoplasmic reticulum histidine-rich calcium-binding protein precursor. [Source:Uniprot/SWISSPROT;Acc:P23327]	524	0.794	0.815	462	1.44e-09	0.818	557	6.26e-57	0.883	554	1	0.568	585	none	none	482	9.16e-09	0.759	181	15.9	0.281	237	0.141	0.62	300	0.781	0.53	605	none	none	608	none	0.616	619	none	0.779	627	none	0.855	512	35.5	0.796	530	none	0.664	538	none
ENSG00000111319	SCNN1A	Amiloride-sensitive sodium channel subunit alpha (Epithelial Na(+) channel subunit alpha) (Alpha ENaC) (Nonvoltage-gated sodium channel 1 subunit alpha) (SCNEA) (Alpha NaCH). [Source:Uniprot/SWISSPROT;Acc:P37088]	525	0.795	0.816	329	5.93e-18	0.582	542	2.42e-64	0.859	539	1	0.568	295	1	0.879	228	9.9e-28	0.359	264	165	0.411	102	0.043	0.267	302	0.782	0.534	344	0.798	0.599	381	none	0.616	320	6	0.495	369	4	0.579	514	51	0.799	532	none	0.664	539	none
ENSG00000167588	GPD1	Glycerol-3-phosphate dehydrogenase [NAD+], cytoplasmic (EC 1.1.1.8) (GPD-C) (GPDH-C). [Source:Uniprot/SWISSPROT;Acc:P21695]	526	0.797	0.818	306	6.33e-19	0.542	528	4.97e-69	0.837	525	1	0.568	289	1	0.879	302	5.35e-21	0.476	574	none	0.913	161	0.0663	0.421	164	0.744	0.29	500	0.858	0.871	512	none	0.616	557	none	0.779	320	3	0.479	504	20	0.782	524	none	0.664	532	none
ENSG00000204388	HSPA1B	Heat shock 70 kDa protein 1 (HSP70.1) (HSP70-1/HSP70-2). [Source:Uniprot/SWISSPROT;Acc:P08107]	527	0.8	0.82	631	none	none	222	4.7e-299	0.35	253	1	0.568	426	none	none	207	2.01e-29	0.324	558	none	0.913	608	none	none	274	0.775	0.482	439	0.835	0.765	459	none	0.616	526	none	0.779	201	2.07	0.311	548	none	0.9	111	2.25	0.17	97	2.71
ENSG00000177565	TBL1XR1	F-box-like/WD repeat protein TBL1XR1 (Transducin beta-like 1X-related protein 1) (Nuclear receptor corepressor/HDAC3 complex subunit TBLR1) (TBL1-related protein 1). [Source:Uniprot/SWISSPROT;Acc:Q9BZK7]	528	0.8	0.821	162	2.57e-22	0.287	415	9.51e-151	0.658	423	1	0.568	146	3.02e-05	0.449	445	3.17e-11	0.701	488	838	0.759	204	0.0843	0.534	367	0.794	0.648	67	0.573	0.117	178	none	0.616	168	2.5	0.263	431	7	0.673	141	2	0.213	275	none	0.664	314	none
ENSG00000131095	GFAP	Glial fibrillary acidic protein, astrocyte (GFAP). [Source:Uniprot/SWISSPROT;Acc:P14136]	529	0.801	0.823	494	2.82e-07	0.874	526	3.27e-70	0.834	523	1	0.568	157	0.0127	0.489	141	2.75e-36	0.222	541	none	0.913	210	0.114	0.55	39	0.65	0.0689	446	0.837	0.777	466	none	0.616	234	3.2	0.364	220	2.2	0.339	460	10.4	0.715	194	5	0.294	265	none
ENSG00000112893	MAN2A1	Alpha-mannosidase 2 (EC 3.2.1.114) (Alpha-mannosidase II) (Mannosyl- oligosaccharide 1,3-1,6-alpha-mannosidase) (MAN II) (Golgi alpha- mannosidase II) (Mannosidase alpha class 2A member 1). [Source:Uniprot/SWISSPROT;Acc:Q16706]	530	0.802	0.824	236	3.95e-21	0.418	520	6.13e-71	0.824	517	1	0.568	285	1	0.879	500	4.16e-08	0.786	510	897	0.793	53	0.0344	0.139	559	0.902	0.988	80	0.59	0.139	189	none	0.616	405	none	0.779	488	none	0.855	385	5.45	0.599	448	none	0.664	459	none
ENSG00000134443	GRP	Gastrin-releasing peptide precursor (GRP) [Contains: Neuromedin-C (GRP-10)]. [Source:Uniprot/SWISSPROT;Acc:P07492]	531	0.802	0.826	486	8.29e-08	0.86	536	1.35e-66	0.849	533	1	0.568	579	none	none	462	3.4e-09	0.728	600	none	0.913	207	0.0952	0.542	216	0.759	0.382	518	0.866	0.902	529	none	0.616	568	none	0.779	591	none	0.855	257	3	0.389	356	none	0.664	381	none
ENSG00000037042	TUBG2	Tubulin gamma-2 chain (Gamma-2 tubulin). [Source:Uniprot/SWISSPROT;Acc:Q9NRH3]	532	0.803	0.827	241	6.62e-21	0.427	499	2.03e-82	0.791	497	1	0.568	568	none	none	449	5.83e-11	0.707	427	678	0.664	252	0.179	0.66	77	0.701	0.136	361	0.807	0.629	393	none	0.616	276	4	0.423	458	none	0.855	507	25	0.788	527	none	0.664	535	none
ENSG00000136280	CCM2	Malcavernin (Cerebral cavernous malformations 2 protein). [Source:Uniprot/SWISSPROT;Acc:Q9BSQ5]	533	0.803	0.829	225	2.46e-21	0.398	328	4.01e-215	0.52	345	1	0.568	477	none	none	205	1.25e-29	0.323	159	1.77	0.247	281	none	0.838	234	0.765	0.413	597	none	none	600	none	0.616	614	none	0.779	624	none	0.855	627	none	0.9	627	none	0.664	627	none
ENSG00000197448	GSTK1	Glutathione S-transferase kappa 1 (EC 2.5.1.18) (GST 13-13) (Glutathione S-transferase subunit 13) (GST class-kappa) (GSTK1-1) (hGSTK1). [Source:Uniprot/SWISSPROT;Acc:Q9Y2Q3]	534	0.804	0.83	230	2.74e-21	0.407	610	7.29e-29	0.967	601	1	0.568	319	1	0.879	399	4.64e-13	0.627	325	341	0.505	312	none	0.838	72	0.691	0.127	582	none	none	72	2	0.0824	377	none	0.779	473	none	0.855	405	6	0.63	147	3	0.222	241	none
ENSG00000099399	MAGEB2	Melanoma-associated antigen B2 (MAGE-B2 antigen) (DSS-AHC critical interval MAGE superfamily 6) (DAM6) (MAGE XP-2). [Source:Uniprot/SWISSPROT;Acc:O15479]	535	0.811	0.832	628	none	none	642	none	none	627	1	0.568	630	none	none	461	8.57e-10	0.72	158	1.72	0.246	437	none	none	138	0.731	0.244	384	0.815	0.669	412	none	0.616	504	none	0.779	550	none	0.855	596	none	0.9	125	2.5	0.188	231	none
ENSG00000120586	MRC1	Macrophage mannose receptor 1 precursor (MMR) (CD206 antigen). [Source:Uniprot/SWISSPROT;Acc:P22897]	536	0.813	0.834	392	7.87e-15	0.694	585	1.83e-41	0.927	580	1	0.568	599	none	none	349	3.21e-18	0.548	277	188	0.431	301	none	0.838	598	none	none	635	none	none	635	none	0.616	124	2	0.165	171	2	0.275	537	none	0.9	548	none	0.664	553	none
ENSG00000135547	HEY2	Hairy/enhancer-of-split related with YRPW motif 2 (Cardiovascular helix-loop-helix factor 1) (Hairy and enhancer of split-related protein 2) (HESR-2) (Hairy-related transcription factor 2) (HES- related repressor protein 2) (Protein gridlock homolog). [Source:Uniprot/SWISSPROT;Acc:Q9UBP5]	537	0.813	0.835	582	none	none	200	8.17e-315	0.317	68	0.173	0.104	338	none	none	394	2.14e-13	0.62	276	187	0.429	300	none	0.838	293	0.78	0.518	419	0.826	0.73	442	none	0.616	150	2.33	0.23	258	2.5	0.403	555	none	0.9	561	none	0.664	81	2
ENSG00000106018	VIPR2	Vasoactive intestinal polypeptide receptor 2 precursor (VIP-R-2) (Pituitary adenylate cyclase-activating polypeptide type III receptor) (PACAP type III receptor) (PACAP-R-3) (Helodermin-preferring VIP receptor). [Source:Uniprot/SWISSPROT;Acc:P41587]	538	0.814	0.837	405	1.02e-13	0.717	593	3.16e-38	0.94	587	1	0.568	314	1	0.879	478	8.74e-09	0.753	605	none	0.913	631	none	none	517	0.837	0.913	519	0.866	0.904	530	none	0.616	119	2	0.165	297	3	0.479	248	3	0.389	348	none	0.664	373	none
ENSG00000064655	EYA2	Eyes absent homolog 2 (EC 3.1.3.48). [Source:Uniprot/SWISSPROT;Acc:O00167]	539	0.815	0.838	397	1.86e-14	0.703	118	0	0.146	178	1	0.568	379	none	none	565	2.61e-05	0.89	498	863	0.773	592	none	none	530	0.848	0.936	507	0.861	0.883	519	none	0.616	334	7	0.515	433	7	0.673	491	14	0.764	516	none	0.664	524	none
ENSG00000107984	DKK1	Dickkopf-related protein 1 precursor (Dkk-1) (Dickkopf-1) (hDkk-1) (SK). [Source:Uniprot/SWISSPROT;Acc:O94907]	540	0.82	0.84	606	none	none	312	6.89e-227	0.494	329	1	0.568	144	3.02e-05	0.449	583	0.239	0.917	630	none	0.913	159	0.0643	0.416	549	0.872	0.97	334	0.796	0.582	373	none	0.616	487	none	0.779	318	3	0.479	61	1.53	0.0949	236	none	0.664	288	none
ENSG00000139531	SUOX	Sulfite oxidase, mitochondrial precursor (EC 1.8.3.1). [Source:Uniprot/SWISSPROT;Acc:P51687]	541	0.821	0.841	246	7.97e-21	0.435	535	1.09e-66	0.848	532	1	0.568	293	1	0.879	104	8.45e-41	0.164	323	338	0.502	524	none	none	27	0.639	0.0477	499	0.858	0.869	511	none	0.616	556	none	0.779	584	none	0.855	505	21	0.785	525	none	0.664	533	none
ENSG00000159184	HOXB13	Homeobox protein Hox-B13. [Source:Uniprot/SWISSPROT;Acc:Q92826]	542	0.822	0.843	385	2.16e-15	0.681	287	1.31e-246	0.455	306	1	0.568	454	none	none	266	3.16e-24	0.419	491	849	0.762	121	0.0485	0.317	550	0.876	0.972	572	0.914	0.997	580	none	0.616	600	none	0.779	613	none	0.855	265	3.13	0.411	363	none	0.664	386	none
ENSG00000184033	CTAG1B	Cancer/testis antigen 1B (L antigen family member 2) (LAGE-2 protein) (Autoimmunogenic cancer/testis antigen NY-ESO-1). [Source:Uniprot/SWISSPROT;Acc:P78358]	543	0.823	0.844	521	4.41e-05	0.922	570	8.53e-51	0.902	634	none	none	635	none	none	393	1.21e-13	0.617	589	none	0.913	623	none	none	639	none	none	161	0.687	0.28	52	2	0.0824	371	none	0.779	469	none	0.855	391	5.5	0.605	452	none	0.664	463	none
ENSG00000139278	GLIPR1	Glioma pathogenesis-related protein 1 precursor (GliPR 1) (RTVP-1 protein). [Source:Uniprot/SWISSPROT;Acc:P48060]	544	0.83	0.846	318	1.69e-18	0.563	626	4.87e-15	0.99	615	1	0.568	618	none	none	634	1	0.987	520	926	0.809	357	none	0.838	12	0.596	0.0212	150	0.673	0.261	231	none	0.616	423	none	0.779	502	none	0.855	219	2.67	0.339	325	none	0.664	351	none
ENSG00000173083	HPSE	Heparanase precursor (EC 3.2.-.-) (Heparanase-1) (Hpa1) (Endo- glucoronidase) [Contains: Heparanase 8 kDa subunit; Heparanase 50 kDa subunit]. [Source:Uniprot/SWISSPROT;Acc:Q9Y251]	545	0.831	0.848	381	1.2e-15	0.674	504	1.21e-78	0.799	502	1	0.568	277	1	0.879	504	4.38e-08	0.792	610	none	0.913	633	none	none	521	0.84	0.92	250	0.762	0.436	306	none	0.616	460	none	0.779	523	none	0.855	151	2.08	0.233	281	none	0.664	318	none
ENSG00000143252	SDHC	Succinate dehydrogenase cytochrome b560 subunit, mitochondrial precursor (Integral membrane protein CII-3) (QPs1) (QPs-1) (Succinate dehydrogenase complex subunit C) (Succinate-ubiquinone oxidoreductase cytochrome B large subunit) (CYBL). [Source:Uniprot/SWISSPROT;Acc:Q99643]	546	0.833	0.849	617	none	none	516	3.22e-73	0.818	514	1	0.568	284	1	0.879	623	1	0.987	396	550	0.614	554	none	none	125	0.727	0.221	72	0.578	0.125	183	none	0.616	400	none	0.779	484	none	0.855	448	8.5	0.695	487	none	0.664	495	none
ENSG00000146469	VIP	VIP peptides precursor [Contains: Intestinal peptide PHV-42; Intestinal peptide PHM-27 (Peptide histidine methioninamide 27); Vasoactive intestinal peptide (VIP) (Vasoactive intestinal polypeptide)]. [Source:Uniprot/SWISSPROT;Acc:P01282]	547	0.833	0.851	629	none	none	389	3.72e-170	0.616	400	1	0.568	510	none	none	585	0.252	0.921	379	485	0.589	327	none	0.838	410	0.804	0.724	540	0.881	0.941	549	none	0.616	579	none	0.779	435	7	0.673	459	10.3	0.714	149	3	0.222	63	2
ENSG00000136634	IL10	Interleukin-10 precursor (IL-10) (Cytokine synthesis inhibitory factor) (CSIF). [Source:Uniprot/SWISSPROT;Acc:P22301]	548	0.838	0.852	597	none	none	167	0	0.146	213	1	0.568	204	0.232	0.636	177	6.78e-32	0.279	553	none	0.913	364	none	0.838	603	none	none	497	0.858	0.866	509	none	0.616	554	none	0.779	583	none	0.855	613	none	0.9	613	none	0.664	613	none
ENSG00000130592	LSP1	Lymphocyte-specific protein 1 (Protein pp52) (52 kDa phosphoprotein) (Lymphocyte-specific antigen WP34) (47 kDa actin-binding protein). [Source:Uniprot/SWISSPROT;Acc:P33241]	549	0.84	0.854	67	1.27e-23	0.119	503	7.46e-79	0.797	501	1	0.568	572	none	none	372	1.36e-15	0.586	210	50.6	0.327	464	none	none	616	none	none	88	0.598	0.153	195	none	0.616	408	none	0.779	491	none	0.855	180	2.29	0.28	300	none	0.664	333	none
ENSG00000164778	EN2	Homeobox protein engrailed-2 (Hu-En-2). [Source:Uniprot/SWISSPROT;Acc:P19622]	550	0.841	0.855	469	5.31e-09	0.83	234	5.09e-290	0.371	263	1	0.568	431	none	none	384	2.92e-14	0.605	586	none	0.913	368	none	0.838	37	0.65	0.0654	555	0.894	0.967	563	none	0.616	589	none	0.779	603	none	0.855	616	none	0.9	616	none	0.664	616	none
ENSG00000100985	MMP9	Matrix metalloproteinase-9 precursor (EC 3.4.24.35) (MMP-9) (92 kDa type IV collagenase) (92 kDa gelatinase) (Gelatinase B) (GELB) [Contains: 67 kDa matrix metalloproteinase-9; 82 kDa matrix metalloproteinase-9]. [Source:Uniprot/SWISSPROT;Acc:P14780]	551	0.841	0.857	620	none	none	176	0	0.146	219	1	0.568	220	0.436	0.685	348	3.21e-18	0.548	506	886	0.785	195	0.0808	0.51	504	0.832	0.89	568	0.903	0.99	576	none	0.616	308	5.25	0.479	414	5.17	0.644	394	5.75	0.613	454	none	0.664	465	none
ENSG00000158473	CD1D	T-cell surface glycoprotein CD1d precursor (CD1d antigen) (R3G1). [Source:Uniprot/SWISSPROT;Acc:P15813]	552	0.845	0.858	602	none	none	291	6.89e-245	0.461	309	1	0.568	213	0.382	0.67	341	5.39e-19	0.537	484	831	0.753	587	none	none	385	0.799	0.68	253	0.762	0.441	99	3	0.152	380	none	0.779	474	none	0.855	294	3.5	0.456	383	none	0.664	403	none
ENSG00000029559	IBSP	Bone sialoprotein-2 precursor (Bone sialoprotein II) (BSP II) (Cell- binding sialoprotein) (Integrin-binding sialoprotein). [Source:Uniprot/SWISSPROT;Acc:P21815]	553	0.848	0.86	522	4.55e-05	0.924	428	9.18e-147	0.678	434	1	0.568	126	3.13e-07	0.383	520	1.95e-07	0.819	616	none	0.913	378	none	0.838	511	0.833	0.903	354	0.805	0.617	387	none	0.616	493	none	0.779	543	none	0.855	454	10	0.708	493	none	0.664	501	none
ENSG00000111537	IFNG	Interferon gamma precursor (IFN-gamma) (Immune interferon). [Source:Uniprot/SWISSPROT;Acc:P01579]	554	0.849	0.862	549	0.00354	0.972	155	0	0.146	203	1	0.568	173	0.0615	0.539	337	4.81e-19	0.531	165	4.1	0.257	284	none	0.838	533	0.852	0.942	405	0.82	0.706	431	none	0.616	513	none	0.779	130	1.75	0.194	304	3.63	0.473	393	none	0.664	411	none
ENSG00000116039	ATP6V1B1	Vacuolar ATP synthase subunit B, kidney isoform (EC 3.6.3.14) (V- ATPase B1 subunit) (Vacuolar proton pump B isoform 1) (Endomembrane proton pump 58 kDa subunit). [Source:Uniprot/SWISSPROT;Acc:P15313]	555	0.85	0.863	427	5.05e-12	0.756	363	1.82e-195	0.575	376	1	0.568	232	0.665	0.726	194	1.93e-30	0.309	554	none	0.913	137	0.0528	0.359	108	0.72	0.191	505	0.86	0.88	517	none	0.616	561	none	0.779	380	4	0.579	467	11.2	0.726	500	none	0.664	508	none
ENSG00000110628	SLC22A18	Organic cation transporter-like protein 2 (Imprinted multi-membrane spanning polyspecific transporter-related protein 1) (Efflux transporter-like protein) (Tumor-suppressing subchromosomal transferable fragment candidate gene 5 protein) (Tumor-suppressing [Source:Uniprot/SWISSPROT;Acc:Q96BI1]	556	0.855	0.865	347	2.48e-17	0.614	595	3.6e-38	0.943	589	1	0.568	603	none	none	198	1.93e-30	0.309	455	745	0.708	576	none	none	97	0.715	0.171	524	0.872	0.913	534	none	0.616	570	none	0.779	593	none	0.855	453	9.83	0.705	492	none	0.664	500	none
ENSG00000173406	DAB1	Disabled homolog 1. [Source:Uniprot/SWISSPROT;Acc:O75553]	557	0.858	0.866	553	0.0102	0.979	214	2.3e-304	0.339	246	1	0.568	419	none	none	486	1.63e-08	0.765	205	39.8	0.319	460	none	none	401	0.802	0.708	522	0.868	0.909	532	none	0.616	323	6.5	0.502	273	2.67	0.421	558	none	0.9	564	none	0.664	82	2
ENSG00000171428	NAT1	Arylamine N-acetyltransferase 1 (EC 2.3.1.5) (Arylamide acetylase 1) (Monomorphic arylamine N-acetyltransferase) (MNAT) (N- acetyltransferase type 1) (NAT-1). [Source:Uniprot/SWISSPROT;Acc:P18440]	558	0.859	0.868	401	5.58e-14	0.71	619	2.42e-17	0.981	609	1	0.568	612	none	none	309	1.75e-20	0.485	354	397	0.551	538	none	none	394	0.8	0.696	148	0.668	0.258	229	none	0.616	421	none	0.779	500	none	0.855	586	none	0.9	588	none	0.664	588	none
ENSG00000165471	MBL2	Mannose-binding protein C precursor (MBP-C) (MBP1) (Mannan-binding protein) (Mannose-binding lectin). [Source:Uniprot/SWISSPROT;Acc:P11226]	559	0.859	0.869	568	none	none	447	7.58e-136	0.708	447	1	0.568	268	1	0.879	340	5.04e-19	0.535	418	657	0.649	338	none	0.838	363	0.794	0.641	538	0.88	0.937	547	none	0.616	353	9	0.543	460	none	0.855	434	7.67	0.673	479	none	0.664	488	none
ENSG00000159189	C1QC	Complement C1q subcomponent subunit C precursor. [Source:Uniprot/SWISSPROT;Acc:P02747]	560	0.86	0.871	627	none	none	478	1.71e-105	0.758	476	1	0.568	243	0.962	0.754	190	6.99e-31	0.299	464	762	0.722	344	none	0.838	192	0.754	0.339	594	none	none	597	none	0.616	611	none	0.779	622	none	0.855	625	none	0.9	625	none	0.664	625	none
ENSG00000205003	CNTF	Ciliary neurotrophic factor (CNTF). [Source:Uniprot/SWISSPROT;Acc:P26441]	561	0.86	0.872	543	0.00172	0.961	367	1.81e-190	0.582	380	1	0.568	192	0.185	0.601	299	5.35e-21	0.476	453	736	0.705	574	none	none	523	0.843	0.924	364	0.807	0.634	396	none	0.616	304	5	0.467	421	6	0.658	404	6	0.63	114	2.33	0.176	226	none
ENSG00000115884	SDC1	Syndecan-1 precursor (SYND1) (CD138 antigen). [Source:Uniprot/SWISSPROT;Acc:P18827]	562	0.869	0.874	187	5.74e-22	0.331	577	6.6e-45	0.914	572	1	0.568	308	1	0.879	606	0.449	0.957	503	876	0.782	595	none	none	257	0.771	0.454	258	0.764	0.449	310	none	0.616	313	5.5	0.487	398	4.67	0.619	139	2	0.213	273	none	0.664	312	none
ENSG00000143443	C1orf56|MLLT11	Protein AF1q. [Source:Uniprot/SWISSPROT;Acc:Q13015]	563	0.87	0.876	138	1.15e-22	0.244	631	2.18e-10	1	640	none	none	640	none	none	254	1.14e-25	0.4	398	557	0.619	555	none	none	159	0.742	0.281	335	0.796	0.584	374	none	0.616	488	none	0.779	539	none	0.855	444	8	0.684	486	none	0.664	494	none
ENSG00000126895	AVPR2	Vasopressin V2 receptor (Renal-type arginine vasopressin receptor) (Antidiuretic hormone receptor) (AVPR V2). [Source:Uniprot/SWISSPROT;Acc:P30518]	564	0.871	0.877	530	0.000107	0.938	467	1.72e-118	0.74	466	1	0.568	270	1	0.879	145	7.14e-36	0.228	542	none	0.913	603	none	none	634	none	none	482	0.852	0.84	494	none	0.616	321	6	0.495	422	6	0.658	577	none	0.9	581	none	0.664	582	none
ENSG00000103569	AQP9	Aquaporin-9 (AQP-9) (Small solute channel 1). [Source:Uniprot/SWISSPROT;Acc:O43315]	565	0.871	0.879	377	1.01e-15	0.667	547	2.51e-62	0.867	544	1	0.568	582	none	none	374	1.56e-15	0.589	582	none	0.913	365	none	0.838	488	0.825	0.862	621	none	none	26	1.5	0.0327	365	none	0.779	466	none	0.855	362	4.67	0.561	431	none	0.664	444	none
ENSG00000099960	SLC7A4	Cationic amino acid transporter 4 (CAT-4) (CAT4). [Source:Uniprot/SWISSPROT;Acc:O43246]	566	0.872	0.88	445	9.8e-11	0.788	572	1.54e-48	0.906	568	1	0.568	592	none	none	609	0.449	0.957	486	833	0.756	588	none	none	387	0.799	0.684	207	0.724	0.361	274	none	0.616	444	none	0.779	513	none	0.855	204	2.5	0.316	315	none	0.664	343	none
ENSG00000140522	RLBP1	Cellular retinaldehyde-binding protein (CRALBP). [Source:Uniprot/SWISSPROT;Acc:P12271]	567	0.876	0.882	302	4.82e-19	0.535	531	5.4e-68	0.842	528	1	0.568	577	none	none	277	3.06e-23	0.435	570	none	0.913	614	none	none	537	0.856	0.949	198	0.721	0.345	266	none	0.616	439	none	0.779	313	3	0.479	564	none	0.9	569	none	0.664	571	none
ENSG00000143125	PROK1	Prokineticin-1 precursor (Endocrine-gland-derived vascular endothelial growth factor) (EG-VEGF) (Mambakine). [Source:Uniprot/SWISSPROT;Acc:P58294]	568	0.877	0.883	476	1.85e-08	0.842	139	0	0.146	192	1	0.568	389	none	none	602	0.408	0.948	350	394	0.544	317	none	0.838	100	0.717	0.177	587	none	none	592	none	0.616	608	none	0.779	620	none	0.855	623	none	0.9	623	none	0.664	623	none
ENSG00000170498	KISS1	Metastasis-suppressor KiSS-1 precursor (Kisspeptin-1) [Contains: Metastin (Kisspeptin-54); Kisspeptin-14; Kisspeptin-13; Kisspeptin- 10]. [Source:Uniprot/SWISSPROT;Acc:Q15726]	569	0.884	0.885	512	3.41e-06	0.906	574	1.97e-47	0.91	635	none	none	636	none	none	373	1.36e-15	0.586	392	534	0.61	551	none	none	166	0.744	0.293	349	0.801	0.608	384	none	0.616	492	none	0.779	542	none	0.855	28	1.27	0.042	224	none	0.664	280	none
ENSG00000204370	SDHD	Succinate dehydrogenase [ubiquinone] cytochrome b small subunit, mitochondrial precursor (CybS) (Succinate-ubiquinone reductase membrane anchor subunit) (QPs3) (CII-4) (Succinate dehydrogenase complex subunit D) (Succinate-ubiquinone oxidoreductase cytoch [Source:Uniprot/SWISSPROT;Acc:O14521]	570	0.885	0.886	643	none	none	507	3.87e-76	0.802	505	1	0.568	280	1	0.879	196	1.93e-30	0.309	555	none	0.913	605	none	none	635	none	none	81	0.591	0.141	190	none	0.616	406	none	0.779	489	none	0.855	406	6	0.63	460	none	0.664	471	none
ENSG00000146938	NLGN4X	Neuroligin-4, X-linked precursor (Neuroligin X) (HNLX). [Source:Uniprot/SWISSPROT;Acc:Q8N0W4]	571	0.888	0.888	301	3.89e-19	0.533	559	1.49e-56	0.886	556	1	0.568	586	none	none	596	0.324	0.939	167	4.98	0.26	439	none	none	502	0.831	0.887	261	0.766	0.455	313	none	0.616	106	2	0.165	294	3	0.479	281	3.33	0.437	373	none	0.664	395	none
ENSG00000135447	PPP1R1A	Protein phosphatase inhibitor 1 (IPP-1) (I-1). [Source:Uniprot/SWISSPROT;Acc:Q13522]	572	0.89	0.89	136	1.06e-22	0.241	493	5.48e-87	0.781	491	1	0.568	209	0.263	0.651	496	3.8e-08	0.783	370	452	0.575	67	0.0365	0.175	444	0.811	0.784	475	0.849	0.828	487	none	0.616	542	none	0.779	574	none	0.855	608	none	0.9	608	none	0.664	608	none
ENSG00000164399	IL3	Interleukin-3 precursor (IL-3) (Multipotential colony-stimulating factor) (Hematopoietic growth factor) (P-cell-stimulating factor) (Mast-cell growth factor) (MCGF). [Source:Uniprot/SWISSPROT;Acc:P08700]	573	0.894	0.891	565	0.654	0.998	160	0	0.146	207	1	0.568	148	4.32e-05	0.461	321	6.41e-20	0.504	296	258	0.46	506	none	none	623	none	none	465	0.844	0.81	479	none	0.616	537	none	0.779	319	3	0.479	380	5.25	0.589	445	none	0.664	457	none
ENSG00000198223	CSF2RA	Granulocyte-macrophage colony-stimulating factor receptor alpha chain precursor (GM-CSF-R-alpha) (GMR) (CD116 antigen) (CDw116). [Source:Uniprot/SWISSPROT;Acc:P15509]	574	0.901	0.893	429	5.39e-12	0.759	618	1.9e-17	0.979	608	1	0.568	202	0.229	0.623	591	0.27	0.929	632	none	0.913	639	none	none	222	0.761	0.392	245	0.759	0.427	301	none	0.616	273	4	0.423	27	1.29	0.042	272	3.21	0.423	369	none	0.664	391	none
ENSG00000163599	CTLA4	Cytotoxic T-lymphocyte protein 4 precursor (Cytotoxic T-lymphocyte- associated antigen 4) (CTLA-4) (CD152 antigen). [Source:Uniprot/SWISSPROT;Acc:P16410]	575	0.904	0.894	534	0.000206	0.945	615	1.28e-22	0.975	605	1	0.568	218	0.391	0.679	322	6.41e-20	0.504	361	415	0.561	321	none	0.838	514	0.835	0.908	493	0.857	0.859	505	none	0.616	118	2	0.165	110	1.67	0.17	533	none	0.9	546	none	0.664	551	none
ENSG00000196361	ELAVL3	ELAV-like protein 3 (Hu-antigen C) (HuC) (Paraneoplastic cerebellar degeneration-associated antigen) (Paraneoplastic limbic encephalitis antigen 21). [Source:Uniprot/SWISSPROT;Acc:Q14576]	576	0.911	0.896	518	2.34e-05	0.917	420	4.11e-149	0.666	428	1	0.568	527	none	none	595	0.28	0.935	633	none	0.913	640	none	none	109	0.72	0.193	502	0.859	0.875	514	none	0.616	559	none	0.779	586	none	0.855	375	5	0.577	442	none	0.664	454	none
ENSG00000198681	MAGEA1	Melanoma-associated antigen 1 (MAGE-1 antigen) (Antigen MZ2-E). [Source:Uniprot/SWISSPROT;Acc:P43355]	577	0.912	0.897	490	1.15e-07	0.867	628	1.18e-14	0.994	617	1	0.568	620	none	none	306	5.35e-21	0.476	371	455	0.577	543	none	none	627	none	none	196	0.72	0.341	264	none	0.616	317	6	0.495	340	3.33	0.529	414	6.5	0.642	466	none	0.664	477	none
ENSG00000145113	MUC4	Mucin-4 precursor (Pancreatic adenocarcinoma mucin) (Testis mucin) (Ascites sialoglycoprotein) (ASGP) (Tracheobronchial mucin) [Contains: Mucin-4 alpha chain (Ascites sialoglycoprotein 1) (ASGP-1); Mucin-4 beta chain (Ascites sialoglycoprotein 2) (ASGP-2) [Source:Uniprot/SWISSPROT;Acc:Q99102]	578	0.914	0.899	358	7.42e-17	0.634	562	2.39e-55	0.891	559	1	0.568	588	none	none	511	8.19e-08	0.803	420	660	0.653	561	none	none	544	0.862	0.961	537	0.88	0.936	546	none	0.616	577	none	0.779	74	1.5	0.101	401	6	0.63	458	none	0.664	469	none
ENSG00000171786	NHLH1	Helix-loop-helix protein 1 (HEN1) (Nescient helix loop helix 1) (NSCL- 1). [Source:Uniprot/SWISSPROT;Acc:Q02575]	579	0.914	0.9	546	0.00201	0.966	264	1.08e-266	0.418	70	0.173	0.104	339	none	none	542	3.02e-06	0.854	623	none	0.913	153	0.0607	0.401	263	0.772	0.465	527	0.873	0.918	537	none	0.616	571	none	0.779	594	none	0.855	431	7.5	0.67	477	none	0.664	486	none
ENSG00000204390	HSPA1L	Heat shock 70 kDa protein 1L (Heat shock 70 kDa protein 1-like) (Heat shock 70 kDa protein 1-Hom) (HSP70-Hom). [Source:Uniprot/SWISSPROT;Acc:P34931]	580	0.915	0.902	615	none	none	495	7.84e-87	0.784	493	1	0.568	566	none	none	412	1.54e-12	0.649	451	733	0.701	573	none	none	292	0.779	0.516	504	0.86	0.878	516	none	0.616	560	none	0.779	587	none	0.855	481	12.6	0.748	156	3.13	0.243	99	2.88
ENSG00000173404	INSM1	Insulinoma-associated protein 1 (Zinc finger protein IA-1). [Source:Uniprot/SWISSPROT;Acc:Q01101]	581	0.917	0.904	432	1.05e-11	0.765	251	8.23e-278	0.398	277	1	0.568	439	none	none	558	8.7e-06	0.877	232	83.5	0.361	70	0.0369	0.183	382	0.798	0.675	550	0.885	0.958	558	none	0.616	585	none	0.779	263	2.5	0.403	556	none	0.9	562	none	0.664	565	none
ENSG00000140367	UBE2Q2	Ubiquitin-conjugating enzyme E2 Q2 (EC 6.3.2.19) (Ubiquitin-protein ligase Q2) (Ubiquitin carrier protein Q2). [Source:Uniprot/SWISSPROT;Acc:Q8WVN8]	582	0.92	0.905	189	6.28e-22	0.335	500	2.01e-81	0.792	498	1	0.568	569	none	none	368	9.42e-16	0.58	432	688	0.672	188	0.0755	0.492	365	0.794	0.645	612	none	none	615	none	0.616	626	none	0.779	632	none	0.855	633	none	0.9	633	none	0.664	633	none
ENSG00000173535	TNFRSF10C	Tumor necrosis factor receptor superfamily member 10C precursor (Decoy receptor 1) (DcR1) (Decoy TRAIL receptor without death domain) (TNF- related apoptosis-inducing ligand receptor 3) (TRAIL receptor 3) (TRAIL-R3) (Trail receptor without an intracellula [Source:Uniprot/SWISSPROT;Acc:O14798]	583	0.92	0.907	395	1.42e-14	0.699	456	1.01e-127	0.723	455	1	0.568	131	1.28e-06	0.402	612	0.469	0.964	425	673	0.659	564	none	none	174	0.747	0.307	498	0.858	0.868	510	none	0.616	555	none	0.779	379	4	0.579	312	3.74	0.485	398	none	0.664	416	none
ENSG00000100197	CYP2D6	Cytochrome P450 2D6 (EC 1.14.14.1) (CYPIID6) (P450-DB1) (Debrisoquine 4-hydroxylase). [Source:Uniprot/SWISSPROT;Acc:P10635]	584	0.922	0.908	491	1.34e-07	0.869	551	2.6e-60	0.872	548	1	0.568	301	1	0.879	303	5.35e-21	0.476	187	18.3	0.291	450	none	none	411	0.804	0.726	553	0.89	0.963	561	none	0.616	588	none	0.779	602	none	0.855	428	7.33	0.664	475	none	0.664	484	none
ENSG00000182870	GALNT9	Polypeptide N-acetylgalactosaminyltransferase 9 (EC 2.4.1.41) (Protein-UDP acetylgalactosaminyltransferase 9) (UDP- GalNAc:polypeptide N-acetylgalactosaminyltransferase 9) (Polypeptide GalNAc transferase 9) (GalNAc-T9) (pp-GaNTase 9). [Source:Uniprot/SWISSPROT;Acc:Q9HCQ5]	585	0.923	0.91	496	6.07e-07	0.878	497	2.63e-83	0.788	495	1	0.568	275	1	0.879	571	0.149	0.899	380	489	0.591	328	none	0.838	600	none	none	636	none	none	636	none	0.616	639	none	0.779	640	none	0.855	640	none	0.9	640	none	0.664	640	none
ENSG00000101323	HAO1	Hydroxyacid oxidase 1 (EC 1.1.3.15) (HAOX1) (Glycolate oxidase) (GOX). [Source:Uniprot/SWISSPROT;Acc:Q9UJM8]	586	0.927	0.911	584	none	none	532	1.34e-67	0.843	529	1	0.568	291	1	0.879	624	1	0.987	640	none	0.913	382	none	0.838	379	0.797	0.67	402	0.819	0.7	25	1.5	0.0327	364	none	0.779	465	none	0.855	515	70	0.801	533	none	0.664	540	none
ENSG00000177508	IRX3	Iroquois-class homeodomain protein IRX-3 (Iroquois homeobox protein 3) (Homeodomain protein IRXB1). [Source:Uniprot/SWISSPROT;Acc:P78415]	587	0.927	0.913	308	6.76e-19	0.545	431	1.59e-146	0.685	436	1	0.568	530	none	none	533	8.11e-07	0.836	619	none	0.913	54	0.0344	0.141	318	0.785	0.562	606	none	none	609	none	0.616	620	none	0.779	628	none	0.855	629	none	0.9	629	none	0.664	629	none
ENSG00000046774	MAGEC2	Melanoma-associated antigen C2 (MAGE-C2 antigen) (MAGE-E1 antigen) (Hepatocellular carcinoma-associated antigen 587) (Cancer-testis antigen 10) (CT10). [Source:Uniprot/SWISSPROT;Acc:Q9UBF1]	588	0.928	0.914	470	5.77e-09	0.832	379	2.97e-177	0.601	391	1	0.568	502	none	none	551	3.83e-06	0.866	522	952	0.81	597	none	none	633	none	none	478	0.851	0.833	490	none	0.616	545	none	0.779	577	none	0.855	611	none	0.9	611	none	0.664	611	none
ENSG00000204525	HLA-C	HLA class I histocompatibility antigen, Cw-7 alpha chain precursor (MHC class I antigen Cw*7). [Source:Uniprot/SWISSPROT;Acc:P10321]	589	0.928	0.916	566	none	none	616	1.28e-22	0.975	606	1	0.568	208	0.25	0.645	263	1.35e-24	0.414	568	none	0.913	612	none	none	92	0.712	0.163	47	0.554	0.0819	169	none	0.616	395	none	0.779	482	none	0.855	268	3.15	0.417	365	none	0.664	388	none
ENSG00000134184	GSTM1	Glutathione S-transferase Mu 1 (EC 2.5.1.18) (GSTM1-1) (GST class-mu 1) (GSTM1a-1a) (GSTM1b-1b) (HB subunit 4) (GTH4). [Source:Uniprot/SWISSPROT;Acc:P09488]	590	0.928	0.918	255	1.38e-20	0.451	600	7.06e-35	0.951	592	1	0.568	316	1	0.879	248	2.71e-26	0.391	563	none	0.913	611	none	none	636	none	none	549	0.885	0.956	557	none	0.616	584	none	0.779	381	4	0.579	501	16.7	0.779	95	2	0.124	221	none
ENSG00000175279	APITD1|CORT	Centromere protein S (CENP-S) (Apoptosis-inducing TAF9-like domain- containing protein 1). [Source:Uniprot/SWISSPROT;Acc:Q8N2Z9]	591	0.929	0.919	336	9.82e-18	0.595	481	3.28e-104	0.762	479	1	0.568	557	none	none	562	9.81e-06	0.883	439	701	0.683	570	none	none	71	0.69	0.125	233	0.753	0.406	293	none	0.616	343	8	0.532	441	8	0.686	492	14.3	0.765	517	none	0.664	525	none
ENSG00000109471	IL2	Interleukin-2 precursor (IL-2) (T-cell growth factor) (TCGF) (Aldesleukin). [Source:Uniprot/SWISSPROT;Acc:P60568]	592	0.933	0.921	561	0.328	0.993	157	0	0.146	204	1	0.568	219	0.407	0.682	154	1.31e-34	0.243	545	none	0.913	363	none	0.838	602	none	none	545	0.884	0.949	125	4	0.187	267	4	0.423	391	4.5	0.611	185	2.33	0.288	303	none	0.664	335	none
ENSG00000156531	PHF6	PHD finger protein 6 (PHD-like zinc finger protein). [Source:Uniprot/SWISSPROT;Acc:Q8IWS0]	593	0.934	0.922	343	1.86e-17	0.607	402	2.5e-163	0.637	632	none	none	633	none	none	192	1.31e-30	0.302	107	2.51e-09	0.166	417	none	none	290	0.779	0.512	604	none	none	607	none	0.616	618	none	0.779	626	none	0.855	628	none	0.9	628	none	0.664	628	none
ENSG00000124205	EDN3	Endothelin-3 precursor (ET-3) (Preproendothelin-3) (PPET3). [Source:Uniprot/SWISSPROT;Acc:P14138]	594	0.935	0.924	276	4.78e-20	0.488	361	1.14e-196	0.572	374	1	0.568	495	none	none	284	2.8e-22	0.447	492	850	0.765	350	none	0.838	542	0.86	0.958	535	0.877	0.932	544	none	0.616	576	none	0.779	596	none	0.855	436	7.8	0.677	481	none	0.664	490	none
ENSG00000118193	KIF14	Kinesin-like protein KIF14. [Source:Uniprot/SWISSPROT;Acc:Q15058]	595	0.938	0.925	544	0.00181	0.963	553	3.84e-60	0.876	550	1	0.568	583	none	none	443	2.92e-11	0.698	312	309	0.485	95	0.0413	0.249	210	0.757	0.371	78	0.587	0.136	187	none	0.616	403	none	0.779	487	none	0.855	330	4	0.51	409	none	0.664	425	none
ENSG00000140465	CYP1A1	Cytochrome P450 1A1 (EC 1.14.14.1) (CYPIA1) (P450-P1) (P450 form 6) (P450-C). [Source:Uniprot/SWISSPROT;Acc:P04798]	596	0.941	0.927	411	3.77e-13	0.727	549	2.6e-60	0.872	546	1	0.568	299	1	0.879	361	1.55e-16	0.567	189	19.7	0.294	451	none	none	531	0.85	0.938	558	0.895	0.972	566	none	0.616	591	none	0.779	605	none	0.855	482	12.7	0.75	510	none	0.664	518	none
ENSG00000130649	CYP2E1	Cytochrome P450 2E1 (EC 1.14.14.1) (CYPIIE1) (P450-J). [Source:Uniprot/SWISSPROT;Acc:P05181]	597	0.943	0.928	466	4.49e-09	0.825	550	2.6e-60	0.872	547	1	0.568	300	1	0.879	371	1.36e-15	0.586	273	177	0.425	298	none	0.838	421	0.806	0.744	557	0.895	0.97	565	none	0.616	590	none	0.779	604	none	0.855	506	23.5	0.787	526	none	0.664	534	none
ENSG00000156006	NAT2	Arylamine N-acetyltransferase 2 (EC 2.3.1.5) (Arylamide acetylase 2) (Polymorphic arylamine N-acetyltransferase) (PNAT) (N- acetyltransferase type 2) (NAT-2). [Source:Uniprot/SWISSPROT;Acc:P11245]	598	0.944	0.93	456	3.34e-10	0.807	620	2.42e-17	0.981	610	1	0.568	613	none	none	375	2.58e-15	0.591	583	none	0.913	621	none	none	416	0.806	0.735	416	0.826	0.725	439	none	0.616	515	none	0.779	556	none	0.855	599	none	0.9	599	none	0.664	599	none
ENSG00000187094	CCK	Cholecystokinins precursor (CCK) [Contains: Cholecystokinin 58 (CCK58); Cholecystokinin 39 (CCK39); Cholecystokinin 33 (CCK33); Cholecystokinin 12 (CCK12); Cholecystokinin 8 (CCK8)]. [Source:Uniprot/SWISSPROT;Acc:P06307]	599	0.945	0.932	520	4.26e-05	0.92	342	9.59e-207	0.542	358	1	0.568	485	none	none	458	8.57e-10	0.72	328	346	0.509	527	none	none	101	0.717	0.178	377	0.812	0.657	406	none	0.616	501	none	0.779	547	none	0.855	478	12	0.74	507	none	0.664	515	none
ENSG00000007062	PROM1	Prominin-1 precursor (Prominin-like protein 1) (Antigen AC133) (CD133 antigen). [Source:Uniprot/SWISSPROT;Acc:O43490]	600	0.946	0.933	290	1.33e-19	0.513	605	2.33e-33	0.959	597	1	0.568	609	none	none	381	9.08e-15	0.6	499	867	0.776	593	none	none	527	0.846	0.931	460	0.842	0.801	474	none	0.616	534	none	0.779	570	none	0.855	606	none	0.9	606	none	0.664	606	none
ENSG00000183305	MAGEA2B|MAGEA6	Melanoma-associated antigen 6 (MAGE-6 antigen) (MAGE3B). [Source:Uniprot/SWISSPROT;Acc:P43360]	601	0.947	0.935	342	1.84e-17	0.605	623	5.34e-16	0.987	613	1	0.568	616	none	none	633	1	0.987	250	132	0.389	488	none	none	149	0.735	0.263	217	0.73	0.378	282	none	0.616	449	none	0.779	516	none	0.855	477	12	0.74	126	2.54	0.196	232	none
ENSG00000159387	IRX6	Iroquois-class homeodomain protein IRX-6 (Iroquois homeobox protein 6) (Homeodomain protein IRXB3). [Source:Uniprot/SWISSPROT;Acc:P78412]	602	0.951	0.936	497	6.08e-07	0.88	433	1.59e-146	0.685	437	1	0.568	531	none	none	534	8.11e-07	0.836	620	none	0.913	379	none	0.838	28	0.641	0.0495	578	none	none	585	none	0.616	605	none	0.779	618	none	0.855	621	none	0.9	621	none	0.664	621	none
ENSG00000106536	POU6F2	POU domain, class 6, transcription factor 2 (Retina-derived POU domain factor 1) (RPF-1). [Source:Uniprot/SWISSPROT;Acc:P78424]	603	0.951	0.938	506	1.9e-06	0.896	250	1.74e-279	0.396	276	1	0.568	438	none	none	257	1.92e-25	0.405	307	295	0.477	514	none	none	553	0.888	0.977	625	none	none	625	none	0.616	631	none	0.779	635	none	0.855	486	13	0.753	513	none	0.664	521	none
ENSG00000185736	ADARB2	Double-stranded RNA-specific editase B2 (EC 3.5.-.-) (dsRNA adenosine deaminase B2) (RNA-dependent adenosine deaminase 3) (RNA-editing deaminase 2) (RNA-editing enzyme 2). [Source:Uniprot/SWISSPROT;Acc:Q9NS39]	604	0.954	0.939	443	8.86e-11	0.784	488	3.75e-92	0.773	486	1	0.568	561	none	none	405	9.57e-13	0.638	591	none	0.913	370	none	0.838	145	0.733	0.256	449	0.838	0.782	468	none	0.616	530	none	0.779	567	none	0.855	605	none	0.9	605	none	0.664	605	none
ENSG00000182054	IDH2	Isocitrate dehydrogenase [NADP], mitochondrial precursor (EC 1.1.1.42) (Oxalosuccinate decarboxylase) (IDH) (NADP(+)-specific ICDH) (IDP) (ICD-M). [Source:Uniprot/SWISSPROT;Acc:P48735]	605	0.958	0.941	147	1.31e-22	0.26	534	1.08e-66	0.846	531	1	0.568	292	1	0.879	625	1	0.987	387	521	0.6	548	none	none	121	0.726	0.214	291	0.78	0.507	335	none	0.616	470	none	0.779	530	none	0.855	485	13	0.753	512	none	0.664	520	none
ENSG00000126890	CTAG2	Cancer/testis antigen 2 (L antigen family member 1) (LAGE-1 protein) (ESO-2 protein). [Source:Uniprot/SWISSPROT;Acc:O75638]	606	0.959	0.942	475	1.67e-08	0.841	599	1.65e-35	0.949	637	none	none	637	none	none	310	2.48e-20	0.488	577	none	0.913	618	none	none	637	none	none	157	0.683	0.274	237	none	0.616	426	none	0.779	503	none	0.855	373	5	0.577	440	none	0.664	452	none
ENSG00000205777	GAGE1|GAGE10|GAGE11|GAGE12A|GAGE12D|GAGE12F|GAGE12H|GAGE2|GAGE8	G antigen 1 (GAGE-1) (MZ2-F antigen). [Source:Uniprot/SWISSPROT;Acc:Q13065]	607	0.96	0.944	550	0.0038	0.973	580	3.23e-43	0.919	575	1	0.568	596	none	none	468	4.4e-09	0.734	462	759	0.719	580	none	none	105	0.719	0.186	462	0.844	0.805	476	none	0.616	535	none	0.779	571	none	0.855	256	3	0.389	355	none	0.664	380	none
ENSG00000107618	RBP3	Interphotoreceptor retinoid-binding protein precursor (IRBP) (Interstitial retinol-binding protein). [Source:Uniprot/SWISSPROT;Acc:P10745]	608	0.961	0.946	435	1.71e-11	0.77	513	1.22e-73	0.813	511	1	0.568	575	none	none	618	0.558	0.973	637	none	0.913	381	none	0.838	252	0.769	0.445	487	0.855	0.848	499	none	0.616	549	none	0.779	581	none	0.855	612	none	0.9	612	none	0.664	612	none
ENSG00000197172	MAGEA3	Melanoma-associated antigen 3 (MAGE-3 antigen) (Antigen MZ2-D). [Source:Uniprot/SWISSPROT;Acc:P43357]	609	0.963	0.947	608	none	none	641	none	none	626	1	0.568	629	none	none	635	1	0.987	474	797	0.737	584	none	none	632	none	none	213	0.729	0.371	280	none	0.616	447	none	0.779	515	none	0.855	590	none	0.9	592	none	0.664	592	none
ENSG00000164010	ERMAP	Erythroid membrane-associated protein precursor (hERMAP) (Scianna blood group antigen) (Radin blood group antigen). [Source:Uniprot/SWISSPROT;Acc:Q96PL5]	610	0.966	0.949	270	3.75e-20	0.478	627	1.18e-14	0.994	616	1	0.568	619	none	none	481	8.74e-09	0.753	606	none	0.913	632	none	none	465	0.816	0.822	517	0.865	0.901	528	none	0.616	567	none	0.779	590	none	0.855	465	11	0.723	498	none	0.664	506	none
ENSG00000110944	IL23A	Interleukin-23 subunit alpha precursor (IL-23 subunit alpha) (Interleukin-23 subunit p19) (IL-23p19). [Source:Uniprot/SWISSPROT;Acc:Q9NPF7]	611	0.969	0.95	498	6.34e-07	0.881	422	1.16e-147	0.669	430	1	0.568	193	0.185	0.601	621	1	0.987	638	none	0.913	248	0.169	0.649	271	0.775	0.479	444	0.836	0.774	464	none	0.616	528	none	0.779	565	none	0.855	603	none	0.9	603	none	0.664	603	none
ENSG00000130940	CASZ1	Castor homolog 1 zinc finger protein (Castor-related protein) (Zinc finger protein 693). [Source:Uniprot/SWISSPROT;Acc:Q86V15]	612	0.97	0.952	457	5.18e-10	0.809	425	1.66e-147	0.674	433	1	0.568	529	none	none	560	9.49e-06	0.88	156	1.4	0.243	73	0.0374	0.191	575	none	none	125	0.64	0.218	216	none	0.616	418	none	0.779	498	none	0.855	585	none	0.9	587	none	0.664	587	none
ENSG00000179399	GPC5	Glypican-5 precursor. [Source:Uniprot/SWISSPROT;Acc:P78333]	613	0.972	0.953	581	none	none	611	1.47e-27	0.968	602	1	0.568	611	none	none	480	8.74e-09	0.753	389	525	0.605	330	none	0.838	187	0.752	0.33	378	0.812	0.659	407	none	0.616	502	none	0.779	548	none	0.855	595	none	0.9	596	none	0.664	596	none
ENSG00000185565	LSAMP	Limbic system-associated membrane protein precursor (LSAMP). [Source:Uniprot/SWISSPROT;Acc:Q13449]	614	0.973	0.955	515	1.15e-05	0.912	427	3.84e-147	0.677	83	0.686	0.131	345	none	none	616	0.541	0.97	130	0.002	0.202	179	0.0731	0.469	556	0.893	0.982	626	none	none	626	none	0.616	632	none	0.779	636	none	0.855	636	none	0.9	636	none	0.664	636	none
ENSG00000111704	NANOG	Homeobox protein NANOG (Homeobox transcription factor Nanog) (hNanog). [Source:Uniprot/SWISSPROT;Acc:Q9H9S0]	615	0.974	0.956	551	0.00494	0.975	281	2.61e-251	0.445	300	1	0.568	450	none	none	418	1.59e-12	0.658	372	460	0.579	544	none	none	628	none	none	315	0.79	0.549	356	none	0.616	476	none	0.779	531	none	0.855	592	none	0.9	593	none	0.664	593	none
ENSG00000183609	TAS2R38	Taste receptor type 2 member 38 (T2R38) (T2R61) (PTC bitter taste receptor). [Source:Uniprot/SWISSPROT;Acc:P59533]	616	0.976	0.958	638	none	none	564	4.37e-53	0.894	561	1	0.568	303	1	0.879	477	8.74e-09	0.753	604	none	0.913	630	none	none	642	none	none	643	none	none	643	none	0.616	643	none	0.779	643	none	0.855	643	none	0.9	643	none	0.664	643	none
ENSG00000176842	IRX5	Iroquois-class homeodomain protein IRX-5 (Iroquois homeobox protein 5) (Homeodomain protein IRXB2) (IRX-2A). [Source:Uniprot/SWISSPROT;Acc:P78411]	617	0.977	0.96	424	2.09e-12	0.75	343	7.51e-206	0.544	359	1	0.568	486	none	none	532	8.11e-07	0.836	478	808	0.742	56	0.0349	0.147	285	0.777	0.504	566	0.901	0.986	574	none	0.616	596	none	0.779	610	none	0.855	617	none	0.9	617	none	0.664	617	none
ENSG00000187172	BAGE|BAGE2|BAGE3|BAGE4|BAGE5	B melanoma antigen 3 precursor. [Source:Uniprot/SWISSPROT;Acc:Q86Y29]	618	0.977	0.961	555	0.012	0.982	638	none	none	625	1	0.568	628	none	none	574	0.168	0.902	242	115	0.376	484	none	none	541	0.858	0.956	624	none	none	624	none	0.616	630	none	0.779	634	none	0.855	635	none	0.9	635	none	0.664	635	none
ENSG00000169093	ASMTL	N-acetylserotonin O-methyltransferase-like protein (ASMTL). [Source:Uniprot/SWISSPROT;Acc:O95671]	619	0.978	0.963	146	1.29e-22	0.258	588	5.05e-40	0.932	583	1	0.568	600	none	none	495	2.52e-08	0.78	333	352	0.516	528	none	none	422	0.806	0.746	132	0.649	0.23	219	none	0.616	420	none	0.779	499	none	0.855	239	2.92	0.372	341	none	0.664	366	none
ENSG00000184324	CSAG2|CSAG3A|CSAG4|MAGEA12	Melanoma-associated antigen 12 (MAGE-12 antigen) (MAGE12F). [Source:Uniprot/SWISSPROT;Acc:P43365]	620	0.981	0.964	409	3.22e-13	0.724	622	4.74e-16	0.986	612	1	0.568	615	none	none	573	0.168	0.902	627	none	0.913	637	none	none	643	none	none	232	0.751	0.404	292	none	0.616	105	2	0.165	166	2	0.275	439	8	0.684	483	none	0.664	491	none
ENSG00000169435	RASSF6	Ras association domain-containing protein 6. [Source:Uniprot/SWISSPROT;Acc:Q6ZTQ3]	621	0.982	0.966	372	6.35e-16	0.658	563	4.95e-55	0.892	560	1	0.568	589	none	none	463	3.4e-09	0.728	108	4e-09	0.168	418	none	none	348	0.79	0.615	610	none	none	613	none	0.616	624	none	0.779	630	none	0.855	631	none	0.9	631	none	0.664	631	none
ENSG00000156234	CXCL13	Small inducible cytokine B13 precursor (CXCL13) (B lymphocyte chemoattractant) (CXC chemokine BLC) (B cell-attracting chemokine 1) (BCA-1) (ANGIE). [Source:Uniprot/SWISSPROT;Acc:O43927]	622	0.982	0.967	379	1.1e-15	0.671	366	8.18e-191	0.58	379	1	0.568	179	0.067	0.555	620	1	0.987	320	333	0.498	311	none	0.838	319	0.785	0.564	574	0.93	1	582	none	0.616	602	none	0.779	615	none	0.855	392	5.5	0.605	89	2	0.124	217	none
ENSG00000158089	GALNT14	Polypeptide N-acetylgalactosaminyltransferase 14 (EC 2.4.1.41) (Protein-UDP acetylgalactosaminyltransferase 14) (UDP- GalNAc:polypeptide N-acetylgalactosaminyltransferase 14) (Polypeptide GalNAc transferase 14) (GalNAc-T14) (pp-GaNTase 14). [Source:Uniprot/SWISSPROT;Acc:Q96FL9]	623	0.983	0.969	345	1.91e-17	0.611	609	7.14e-29	0.965	600	1	0.568	318	1	0.879	470	5.59e-09	0.74	601	none	0.913	373	none	0.838	449	0.812	0.793	501	0.859	0.873	513	none	0.616	558	none	0.779	585	none	0.855	409	6	0.63	463	none	0.664	474	none
ENSG00000205755	CRLF2	Cytokine receptor-like factor 2 precursor (Cytokine receptor-like 2) (CRL2) (IL-XR) (Thymic stromal lymphopoietin protein receptor) (TSLPR). [Source:Uniprot/SWISSPROT;Acc:Q9HC73]	624	0.983	0.97	574	none	none	617	2.32e-18	0.978	607	1	0.568	195	0.185	0.601	590	0.27	0.929	373	460	0.58	545	none	none	629	none	none	642	none	none	642	none	0.616	642	none	0.779	384	4	0.579	572	none	0.9	577	none	0.664	579	none
ENSG00000173636	PRSS1	Trypsin-1 precursor (EC 3.4.21.4) (Trypsin I) (Cationic trypsinogen) (Serine protease 1). [Source:Uniprot/SWISSPROT;Acc:P07477]	625	0.983	0.972	527	8.03e-05	0.933	514	1.22e-73	0.813	512	1	0.568	283	1	0.879	166	5.27e-33	0.261	548	none	0.913	604	none	none	505	0.832	0.892	570	0.906	0.993	578	none	0.616	598	none	0.779	612	none	0.855	463	10.8	0.72	94	2	0.124	220	none
ENSG00000204099	NEU4	Sialidase-4 (EC 3.2.1.18) (N-acetyl-alpha-neuraminidase 4). [Source:Uniprot/SWISSPROT;Acc:Q8WWR8]	626	0.984	0.974	542	0.00155	0.959	582	7.91e-42	0.922	577	1	0.568	309	1	0.879	613	0.472	0.965	203	37.5	0.316	458	none	none	615	none	none	640	none	none	640	none	0.616	228	3	0.336	365	4	0.579	568	none	0.9	573	none	0.664	575	none
ENSG00000167580	AQP2	Aquaporin-2 (AQP-2) (Aquaporin-CD) (AQP-CD) (Water channel protein for renal collecting duct) (ADH water channel) (Collecting duct water channel protein) (WCH-CD). [Source:Uniprot/SWISSPROT;Acc:P41181]	627	0.985	0.975	465	2.38e-09	0.823	596	2.46e-37	0.945	590	1	0.568	604	none	none	153	8.15e-35	0.241	544	none	0.913	362	none	0.838	349	0.79	0.617	552	0.889	0.962	560	none	0.616	587	none	0.779	601	none	0.855	495	15	0.77	520	none	0.664	528	none
ENSG00000211505	C8orf17	MOST-1. [Source:Uniprot/SPTREMBL;Acc:Q9NRJ1]	628	0.985	0.977	607	none	none	640	none	none	643	none	none	643	none	none	643	none	none	353	396	0.547	537	none	none	626	none	none	547	0.885	0.953	555	none	0.616	583	none	0.779	599	none	0.855	614	none	0.9	614	none	0.664	614	none
ENSG00000169715	MT1E|MT1JP|MT1L|MT1P3	Metallothionein-1E (MT-1E) (Metallothionein-IE) (MT-IE). [Source:Uniprot/SWISSPROT;Acc:P04732]	629	0.987	0.978	110	5.26e-23	0.195	592	5.72e-39	0.938	586	1	0.568	601	none	none	603	0.408	0.948	635	none	0.913	641	none	none	384	0.798	0.678	321	0.792	0.559	362	none	0.616	479	none	0.779	532	none	0.855	358	4.57	0.557	429	none	0.664	442	none
ENSG00000187010	RHD	Blood group Rh(D) polypeptide (Rhesus D antigen) (RHXIII) (Rh polypeptide 2) (RhPII) (CD240D antigen). [Source:Uniprot/SWISSPROT;Acc:Q02161]	630	0.987	0.98	468	5.29e-09	0.828	629	5.39e-14	0.997	618	1	0.568	621	none	none	489	1.77e-08	0.77	303	277	0.471	308	none	0.838	518	0.837	0.915	539	0.88	0.939	548	none	0.616	578	none	0.779	597	none	0.855	458	10.1	0.711	495	none	0.664	503	none
ENSG00000147614	ATP6V0D2	ATPase, H+ transporting, lysosomal 38kDa, V0 subunit D2 [Source:RefSeq_peptide;Acc:NP_689778]	631	0.988	0.981	499	6.9e-07	0.883	552	2.72e-60	0.875	549	1	0.568	233	0.665	0.726	455	8.57e-10	0.72	285	216	0.443	306	none	0.838	342	0.788	0.604	608	none	none	611	none	0.616	622	none	0.779	629	none	0.855	630	none	0.9	630	none	0.664	630	none
ENSG00000114999	TTL	Tubulin--tyrosine ligase (EC 6.3.2.25) (TTL). [Source:Uniprot/SWISSPROT;Acc:Q8NG68]	632	0.989	0.983	194	8.21e-22	0.343	309	6.15e-230	0.49	326	1	0.568	465	none	none	628	1	0.987	409	598	0.636	558	none	none	226	0.762	0.399	596	none	none	599	none	0.616	613	none	0.779	623	none	0.855	626	none	0.9	626	none	0.664	626	none
ENSG00000147381	MAGEA4	Melanoma-associated antigen 4 (MAGE-4 antigen) (MAGE-X2) (MAGE-41). [Source:Uniprot/SWISSPROT;Acc:P43358]	633	0.99	0.984	474	1.46e-08	0.839	624	5.34e-16	0.987	614	1	0.568	617	none	none	305	5.35e-21	0.476	402	580	0.625	556	none	none	565	0.909	0.998	434	0.832	0.756	455	none	0.616	278	4	0.423	420	6	0.658	576	none	0.9	580	none	0.664	581	none
ENSG00000154856	APCDD1	Protein APCDD1 precursor (Adenomatosis polyposis coli down-regulated 1 protein). [Source:Uniprot/SWISSPROT;Acc:Q8J025]	634	0.99	0.986	232	3.34e-21	0.411	625	4.87e-15	0.99	639	none	none	639	none	none	611	0.449	0.957	415	642	0.645	336	none	0.838	445	0.812	0.786	617	none	none	619	none	0.616	627	none	0.779	633	none	0.855	634	none	0.9	634	none	0.664	634	none
ENSG00000141744	PNMT	Phenylethanolamine N-methyltransferase (EC 2.1.1.28) (PNMTase) (Noradrenaline N-methyltransferase). [Source:Uniprot/SWISSPROT;Acc:P11086]	635	0.99	0.988	531	0.000135	0.94	598	5.2e-36	0.948	591	1	0.568	315	1	0.879	308	1.75e-20	0.485	576	none	0.913	224	0.13	0.586	525	0.845	0.928	564	0.9	0.983	572	none	0.616	595	none	0.779	609	none	0.855	282	3.33	0.437	374	none	0.664	396	none
ENSG00000174622	RBMY1A1|RBMY1A2|RBMY1B	RNA-binding motif protein, Y chromosome, family 1 member A1 (RNA- binding motif protein 1). [Source:Uniprot/SWISSPROT;Acc:Q15414]	636	0.991	0.989	528	8.87e-05	0.935	491	8.89e-90	0.778	489	1	0.568	563	none	none	631	1	0.987	642	none	0.913	642	none	none	372	0.795	0.657	420	0.827	0.732	443	none	0.616	516	none	0.779	557	none	0.855	600	none	0.9	600	none	0.664	600	none
ENSG00000185686	PRAME	Melanoma antigen preferentially expressed in tumors (Preferentially expressed antigen of melanoma) (OPA-interacting protein 4) (OIP4). [Source:Uniprot/SWISSPROT;Acc:P78395]	637	0.992	0.991	338	1.33e-17	0.598	602	5.94e-34	0.954	594	1	0.568	606	none	none	483	9.16e-09	0.759	260	145	0.404	495	none	none	217	0.76	0.383	551	0.885	0.96	559	none	0.616	586	none	0.779	600	none	0.855	615	none	0.9	615	none	0.664	615	none
ENSG00000125144	MT1G	Metallothionein-1G (MT-1G) (Metallothionein-IG) (MT-IG) (Metallothionein-1K) (MT-1K). [Source:Uniprot/SWISSPROT;Acc:P13640]	638	0.993	0.992	180	4.84e-22	0.319	621	3.67e-16	0.984	611	1	0.568	614	none	none	586	0.252	0.921	631	none	0.913	638	none	none	352	0.79	0.622	372	0.81	0.648	403	none	0.616	499	none	0.779	546	none	0.855	408	6	0.63	462	none	0.664	473	none
ENSG00000164266	SPINK1	Pancreatic secretory trypsin inhibitor precursor (Tumor-associated trypsin inhibitor) (TATI) (Serine protease inhibitor Kazal-type 1). [Source:Uniprot/SWISSPROT;Acc:P00995]	639	0.993	0.994	437	1.89e-11	0.773	604	7.4e-34	0.957	596	1	0.568	608	none	none	106	2.46e-40	0.167	505	886	0.785	353	none	0.838	461	0.815	0.814	569	0.906	0.991	577	none	0.616	597	none	0.779	611	none	0.855	618	none	0.9	618	none	0.664	618	none
ENSG00000184674	GSTT1	Glutathione S-transferase theta-1 (EC 2.5.1.18) (GST class-theta-1) (Glutathione transferase T1-1). [Source:Uniprot/SWISSPROT;Acc:P30711]	640	0.995	0.995	103	3.95e-23	0.182	607	8.76e-31	0.962	599	1	0.568	317	1	0.879	328	1.35e-19	0.517	494	856	0.768	590	none	none	548	0.869	0.968	492	0.857	0.857	504	none	0.616	551	none	0.779	582	none	0.855	334	4	0.51	413	none	0.664	428	none
ENSG00000070985	TRPM5	transient receptor potential cation channel, subfamily M, member 5 [Source:RefSeq_peptide;Acc:NP_055370]	641	0.996	0.997	526	7.8e-05	0.931	614	1.15e-24	0.973	604	1	0.568	320	1	0.879	626	1	0.987	215	52.3	0.334	467	none	none	618	none	none	641	none	none	641	none	0.616	641	none	0.779	642	none	0.855	642	none	0.9	642	none	0.664	642	none
ENSG00000122584	NXPH1	Neurexophilin-1 precursor. [Source:Uniprot/SWISSPROT;Acc:P58417]	642	0.996	0.998	537	0.000496	0.95	637	none	none	624	1	0.568	627	none	none	610	0.449	0.957	408	596	0.633	333	none	0.838	127	0.728	0.224	590	none	none	593	none	0.616	609	none	0.779	621	none	0.855	624	none	0.9	624	none	0.664	624	none
ENSG00000184675	FAM123B	family with sequence similarity 123B [Source:RefSeq_peptide;Acc:NP_689637]	643	0.999	1	556	0.0233	0.984	639	none	none	642	none	none	642	none	none	285	2.8e-22	0.447	195	29	0.303	454	none	none	614	none	none	639	none	none	639	none	0.616	640	none	0.779	641	none	0.855	641	none	0.9	641	none	0.664	641	none
[truncated: 16 more columns]
